# Supplementary material for: Association between livestock exposures and human tuberculosis in Wardha, Central India: An exploratory case-control study
Source: PLoS One. 2026 Jan 2;21(1):e0339024. doi: 10.1371/journal.pone.0339024 (PMC12758689; doi:10.1371/journal.pone.0339024)
Supplement: S1 Table — (CSV) [file pone.0339024.s002.csv]

Metric	Value
Cases	52
Controls	204
Predictors	5
Events per variable	10.4
Hosmer-Lemeshow p-value	0.841 (good fit)
C-statistic (AUC)	0.66 (poor)
