# Supplementary material for: Association between livestock exposures and human tuberculosis in Wardha, Central India: An exploratory case-control study
Source: PLoS One. 2026 Jan 2;21(1):e0339024. doi: 10.1371/journal.pone.0339024 (PMC12758689; doi:10.1371/journal.pone.0339024)
Supplement: S2 Table — (CSV) [file pone.0339024.s003.csv]

Variable	Beta	SE	OR	CI_lower	CI_upper	p_value
(Intercept)	-0.759	0.445	0.47	0.2	1.12	0.088
Contact_Goat	1.471	0.719	4.35	1.06	17.83	0.041
Contact_cattle	-0.861	0.709	0.42	0.11	1.7	0.225
Owning_Livestock	-0.159	0.686	0.85	0.22	3.27	0.817
Age	0.002	0.01	1	0.98	1.02	0.848
Sex	-0.89	0.333	0.41	0.21	0.79	0.008
