# Supplementary material for: Association between livestock exposures and human tuberculosis in Wardha, Central India: An exploratory case-control study
Source: PLoS One. 2026 Jan 2;21(1):e0339024. doi: 10.1371/journal.pone.0339024 (PMC12758689; doi:10.1371/journal.pone.0339024)
Supplement: S3 Table — (CSV) [file pone.0339024.s004.csv]

Exposure	Cases_Exposed	Controls_Exposed	Observed_OR	Power_Achieved	Cases_Needed_80pwr	Interpretation
Contact_Goat	6	9	2.83	0.41	216	Underpowered
Contact_cattle	7	53	0.44	0.54	155	Moderately powered
Owning_Goat	7	12	2.49	0.39	230	Underpowered
Owning_Livestock	13	65	0.71	0.17	676	Underpowered
Use_raw_milk	2	2	4.04	0.24	407	Underpowered
