# Supplementary material for: Association between livestock exposures and human tuberculosis in Wardha, Central India: An exploratory case-control study
Source: PLoS One. 2026 Jan 2;21(1):e0339024. doi: 10.1371/journal.pone.0339024 (PMC12758689; doi:10.1371/journal.pone.0339024)
Supplement: S1 File — (TXT) [file pone.0339024.s005.txt]

# ========================================
# EXACT LOGISTIC REGRESSION ANALYSIS
# TB Case-Control Study - Wardha District
# Windows-Compatible Version
# ========================================

# ------------ SECTION 0: SETUP ------------

# Required packages
packages_needed <- c("tidyverse", "readxl", "epitools",
                     "ResourceSelection", "car", "pROC", "pwr")
to_install <- packages_needed[!packages_needed %in% installed.packages()[,"Package"]]
if(length(to_install) > 0) {
    cat("Installing missing packages...\n")
    install.packages(to_install, repos = "https://cran.r-project.org")
}
lapply(packages_needed, require, character.only = TRUE)

# ------------ SECTION 1: DATA IMPORT ------------

# ===== OPTION 1: MANUAL PATH (RECOMMENDED FOR WINDOWS) =====
# Uncomment and modify the line below with your actual file path:
# file_path <- "C:/Users/YourName/Documents/S2_Case_Control_data.xlsx"

# ===== OPTION 2: INTERACTIVE FILE SELECTION =====
# If Option 1 is not used, this will prompt for file selection
if(!exists("file_path")) {
    cat("Please select your Excel file with case-control data...\n")
    
    # Try Windows-specific method first
    if(Sys.info()["sysname"] == "Windows") {
        tryCatch({
            file_path <- choose.files(
                caption = "Select Excel file",
                filters = matrix(c("Excel files", "*.xlsx;*.xls", "All files", "*.*"), 
                               ncol = 2, byrow = TRUE)
            )
            if(length(file_path) == 0) stop("No file selected")
        }, error = function(e) {
            # Fallback to file.choose() if choose.files() fails
            cat("Using alternative file selection method...\n")
            file_path <- file.choose()
        })
    } else {
        # For Mac/Linux
        file_path <- file.choose()
    }
}

# Verify file exists
if(!file.exists(file_path)) {
    stop("File not found. Please check the path and try again.")
}

cat(paste("Selected file:", file_path, "\n\n"))

# Import both primary data and codebook sheets
cat("Loading data...\n")
tryCatch({
    data <- read_excel(file_path, sheet = "S2_case_control_data")
    cat("Main data loaded successfully.\n")
}, error = function(e) {
    cat("Error loading main data sheet. Error message:\n")
    print(e)
    stop("Please ensure the Excel file has a sheet named 'S2_case_control_data'")
})

tryCatch({
    codebook <- read_excel(file_path, sheet = "codebook")
    cat("Codebook loaded successfully.\n")
}, error = function(e) {
    cat("Warning: Could not load codebook sheet. Continuing without it.\n")
    codebook <- NULL
})

if(!is.null(codebook)) {
    cat("\nCodebook variables:\n")
    print(codebook)
}

cat("\nColumn names in main data:\n")
print(names(data))
cat("\nData loaded: ", nrow(data), " rows.\n\n")

# ------------ SECTION 2: DATA CLEANING ------------

# Check if required columns exist
required_cols <- c("CaCO", "Sex", "Age", "Owning_Livestock", "Contact_livestock",
                   "Contact_cattle", "Owning_Goat", "Contact_Goat", "Use_raw_milk")

# Note: "Owning _Cattle" with space handled separately
missing_cols <- setdiff(required_cols, names(data))
if(length(missing_cols) > 0 && !"Owning _Cattle" %in% names(data)) {
    cat("Warning: Missing columns:", paste(missing_cols, collapse=", "), "\n")
    cat("Available columns are:\n")
    print(names(data))
}

# Keep only cases (1) and controls (0)
data <- data %>%
    filter(CaCO %in% c(0, 1)) %>%
    mutate(across(everything(), ~ifelse(. == "NA" | . == "", NA, .)))

# Convert major analysis columns to numeric (with error handling)
cat("Converting variables to numeric format...\n")

# Function to safely convert to numeric
safe_numeric <- function(x, var_name) {
    tryCatch({
        as.numeric(x)
    }, error = function(e) {
        cat(paste("Warning: Could not convert", var_name, "to numeric\n"))
        return(x)
    })
}

data <- data %>%
    mutate(
        CaCO = safe_numeric(CaCO, "CaCO"),
        Sex = safe_numeric(Sex, "Sex"),
        Age = safe_numeric(Age, "Age"),
        Owning_Livestock = safe_numeric(Owning_Livestock, "Owning_Livestock"),
        Contact_livestock = safe_numeric(Contact_livestock, "Contact_livestock"),
        Contact_cattle = safe_numeric(Contact_cattle, "Contact_cattle"),
        Owning_Goat = safe_numeric(Owning_Goat, "Owning_Goat"),
        Contact_Goat = safe_numeric(Contact_Goat, "Contact_Goat"),
        Use_raw_milk = safe_numeric(Use_raw_milk, "Use_raw_milk")
    )

# Handle "Owning _Cattle" with space if it exists
if("Owning _Cattle" %in% names(data)) {
    data$`Owning _Cattle` <- safe_numeric(data$`Owning _Cattle`, "Owning _Cattle")
}

# Create analysis dataset with only complete cases for key vars
analysis_vars <- c("CaCO", "Age", "Sex", "Owning_Livestock", "Contact_livestock",
                  "Contact_cattle", "Owning_Goat", "Contact_Goat", "Use_raw_milk")

# Add "Owning _Cattle" if it exists
if("Owning _Cattle" %in% names(data)) {
    analysis_vars <- c(analysis_vars, "Owning _Cattle")
}

# Select only variables that exist in the data
available_vars <- intersect(analysis_vars, names(data))
analysis_data <- data %>%
    select(all_of(available_vars)) %>%
    na.omit()

cat("\nAnalysis dataset created with", ncol(analysis_data), "variables\n")
cat("Analysis dataset:", nrow(analysis_data), "participants\n")
cat("Cases:", sum(analysis_data$CaCO == 1), "\n")
cat("Controls:", sum(analysis_data$CaCO == 0), "\n\n")

# Check if we have enough data to proceed
if(nrow(analysis_data) < 10) {
    warning("Very small sample size detected. Results should be interpreted with extreme caution.")
}

# ========================================
# SECTION 3: EXACT TESTS FOR RARE EVENTS
# ========================================

cat("=== BEGINNING STATISTICAL ANALYSIS ===\n")

# Function for exact OR with CI using base R only (Fisher)
calculate_exact_or <- function(exposed_cases, unexposed_cases, 
                               exposed_controls, unexposed_controls) {
    table_2x2 <- matrix(c(exposed_cases, exposed_controls,
                          unexposed_cases, unexposed_controls),
                        nrow = 2, byrow = TRUE)
    fisher_result <- fisher.test(table_2x2)

    return(list(
        OR = fisher_result$estimate,
        CI_lower = fisher_result$conf.int[1],
        CI_upper = fisher_result$conf.int[2],
        p_value = fisher_result$p.value
    ))
}

# List of individual binary exposures for ORs (only those that exist)
possible_exposures <- c("Contact_Goat", "Use_raw_milk", "Owning_Goat", 
                       "Contact_cattle", "Owning_Livestock")
exposures <- intersect(possible_exposures, names(analysis_data))

if(length(exposures) == 0) {
    stop("No exposure variables found in the data. Please check your column names.")
}

exact_results <- data.frame()

for(exp in exposures) {
    cases <- analysis_data[analysis_data$CaCO == 1, ]
    controls <- analysis_data[analysis_data$CaCO == 0, ]

    exposed_cases <- sum(cases[[exp]] == 1, na.rm = TRUE)
    unexposed_cases <- sum(cases[[exp]] == 0, na.rm = TRUE)
    exposed_controls <- sum(controls[[exp]] == 1, na.rm = TRUE)
    unexposed_controls <- sum(controls[[exp]] == 0, na.rm = TRUE)

    # Skip if no variation
    if(exposed_cases + exposed_controls == 0) {
        cat(paste("Skipping", exp, "- no exposed individuals\n"))
        next
    }

    result <- calculate_exact_or(exposed_cases, unexposed_cases,
                                 exposed_controls, unexposed_controls)

    exact_results <- rbind(exact_results, 
                           data.frame(
                               Exposure = exp,
                               Cases_exposed = exposed_cases,
                               Cases_total = exposed_cases + unexposed_cases,
                               Controls_exposed = exposed_controls,
                               Controls_total = exposed_controls + unexposed_controls,
                               OR = result$OR,
                               CI_lower = result$CI_lower,
                               CI_upper = result$CI_upper,
                               p_value = result$p_value
                           ))
}

if(nrow(exact_results) > 0) {
    cat("\nEXACT ODDS RATIOS WITH 95% CI:\n")
    print(exact_results)
} else {
    cat("\nNo valid exposure comparisons could be made.\n")
}

# ========================================
# SECTION 4: EXACT ANALYSIS FOR RARE EVENTS
# ========================================

cat("\n=== EXACT ANALYSIS USING FISHER'S TEST ===\n")
cat("Note: Using Fisher's exact test due to rare events\n\n")

# Function for summary output
exact_analysis <- function(exposure_var, data, exposure_name) {
    if(!exposure_var %in% names(data)) {
        cat(paste("Variable", exposure_var, "not found in data\n"))
        return(NULL)
    }
    
    tab <- table(data[[exposure_var]], data$CaCO)
    fisher_result <- fisher.test(tab)

    # Check for valid 2x2 structure
    if(nrow(tab) == 2 && ncol(tab) == 2) {
        exposed_controls <- tab[2,1]
        unexposed_controls <- tab[1,1]
        exposed_cases <- tab[2,2]
        unexposed_cases <- tab[1,2]

        pct_cases <- round(100 * exposed_cases / (exposed_cases + unexposed_cases), 1)
        pct_controls <- round(100 * exposed_controls / (exposed_controls + unexposed_controls), 1)

        cat(paste("\n", exposure_name, ":\n", sep = ""))
        cat(paste("Cases exposed: ", exposed_cases, "/", exposed_cases + unexposed_cases, 
                  " (", pct_cases, "%)\n", sep = ""))
        cat(paste("Controls exposed: ", exposed_controls, "/", exposed_controls + unexposed_controls, 
                  " (", pct_controls, "%)\n", sep = ""))
        cat(paste("OR = ", round(fisher_result$estimate, 2),
                  " (95% CI: ", round(fisher_result$conf.int[1], 2),
                  " - ", round(fisher_result$conf.int[2], 2), ")\n", sep = ""))
        cat(paste("Fisher's exact p-value = ", round(fisher_result$p.value, 4), "\n", sep = ""))

        return(data.frame(
            Exposure = exposure_name,
            OR = round(fisher_result$estimate, 2),
            CI_lower = round(fisher_result$conf.int[1], 2),
            CI_upper = round(fisher_result$conf.int[2], 2),
            p_value = round(fisher_result$p.value, 4)
        ))
    } else {
        cat(paste("\nInsufficient data for", exposure_name, "\n"))
        return(NULL)
    }
}

# List with pretty names for manuscript (only test those that exist)
all_exposures_to_test <- list(
    c("Contact_Goat", "Goat Contact"),
    c("Use_raw_milk", "Raw Milk Consumption"),
    c("Contact_cattle", "Cattle Contact"),
    c("Owning_Goat", "Goat Ownership"),
    c("Owning_Livestock", "Any Livestock Ownership"),
    c("Owning _Cattle", "Cattle Ownership")
)

# Filter to only those that exist in data
exposures_to_test <- list()
for(exp_pair in all_exposures_to_test) {
    if(exp_pair[1] %in% names(analysis_data)) {
        exposures_to_test[[length(exposures_to_test) + 1]] <- exp_pair
    }
}

exact_results_list <- list()
for(i in seq_along(exposures_to_test)) {
    result <- exact_analysis(exposures_to_test[[i]][1],
                             analysis_data,
                             exposures_to_test[[i]][2])
    if(!is.null(result)) {
        exact_results_list[[length(exact_results_list) + 1]] <- result
    }
}

# Combine individual results to summary table
if(length(exact_results_list) > 0) {
    exact_results_df <- do.call(rbind, exact_results_list)
    cat("\n=== SUMMARY OF EXACT ODDS RATIOS ===\n")
    print(exact_results_df)
} else {
    cat("\nNo valid exact analyses could be performed.\n")
    exact_results_df <- NULL
}

# ========================================
# SECTION 5: ADJUSTED ANALYSIS USING LOGISTIC REGRESSION
# ========================================
cat("\n=== ADJUSTED ANALYSIS ===\n")
cat("Note: Standard logistic regression with adjustment variables\n")
cat("Results should be interpreted cautiously due to rare events\n\n")

# Only run if Contact_Goat exists
if("Contact_Goat" %in% names(analysis_data)) {
    # Model with goat contact adjusted for age and sex
    model_adjusted <- glm(CaCO ~ Contact_Goat + Age + Sex, 
                          data = analysis_data, 
                          family = binomial)

    cat("Goat Contact Model (adjusted for age and sex):\n")
    summary_adjusted <- summary(model_adjusted)
    coef_adjusted <- exp(coef(model_adjusted))
    ci_adjusted <- exp(confint.default(model_adjusted))

    cat(paste("Adjusted OR for Goat Contact: ", round(coef_adjusted[2], 2), "\n", sep = ""))
    cat(paste("95% CI: ", round(ci_adjusted[2,1], 2), " - ", round(ci_adjusted[2,2], 2), "\n", sep = ""))
} else {
    cat("Contact_Goat variable not found - skipping adjusted analysis\n")
}

# Warn if very few exposed (only if Use_raw_milk exists)
if("Use_raw_milk" %in% names(analysis_data)) {
    cat("\n=== IMPORTANT NOTE ON RAW MILK ===\n")
    milk_exposed <- sum(analysis_data$Use_raw_milk == 1, na.rm = TRUE)
    cat(paste("Total individuals exposed to raw milk: ", milk_exposed, "\n", sep = ""))
    if(milk_exposed <= 5) {
        cat("WARNING: Too few exposed individuals for reliable estimates.\n")
        cat("Any odds ratio for raw milk consumption is highly unstable.\n")
        cat("Recommend noting this as 'insufficient data' in manuscript.\n")
    }
}

# ========================================
# SECTION 6: MODEL DIAGNOSTICS
# ========================================

# Build full model with available variables
model_vars <- c("Contact_Goat", "Contact_cattle", "Owning_Livestock")
available_model_vars <- intersect(model_vars, names(analysis_data))

if(length(available_model_vars) > 0) {
    formula_str <- paste("CaCO ~", paste(c(available_model_vars, "Age", "Sex"), collapse = " + "))
    full_model <- glm(as.formula(formula_str), data = analysis_data, family = binomial)
    
    hl_test <- hoslem.test(full_model$y, fitted(full_model), g = min(10, floor(nrow(analysis_data)/5)))
    cat("\n=== HOSMER-LEMESHOW TEST ===\n")
    print(hl_test)
    
    if(length(available_model_vars) > 1) {
        cat("\n=== VARIANCE INFLATION FACTORS ===\n")
        tryCatch({
            print(vif(full_model))
        }, error = function(e) {
            cat("VIF calculation failed - likely due to small sample size\n")
        })
    }
    
    roc_curve <- roc(analysis_data$CaCO, predict(full_model, type = "response"))
    cat("\n=== MODEL DISCRIMINATION ===\n")
    cat(paste("AUC:", round(auc(roc_curve), 3), "\n"))
    
    # Create ROC plot - with error handling for Windows
    tryCatch({
        pdf("roc_curve.pdf")
        plot(roc_curve, main = "ROC Curve for Full Model")
        dev.off()
        cat("ROC curve saved as 'roc_curve.pdf'\n")
    }, error = function(e) {
        cat("Could not save ROC curve plot\n")
    })
}

# ========================================
# SECTION 7: POST-HOC POWER ANALYSIS
# ========================================
cat("\n=== POST-HOC POWER ANALYSIS ===\n")

if(nrow(exact_results) > 0 && "Contact_Goat" %in% exact_results$Exposure) {
    library(pwr)
    goat_props <- exact_results[exact_results$Exposure == "Contact_Goat", ]
    p1 <- goat_props$Cases_exposed / goat_props$Cases_total
    p2 <- goat_props$Controls_exposed / goat_props$Controls_total
    h <- ES.h(p1, p2)
    power_goat <- pwr.2p2n.test(h = h, n1 = goat_props$Cases_total, 
                                n2 = goat_props$Controls_total, sig.level = 0.05)
    cat(paste("\nPower for detecting goat contact association:", round(power_goat$power, 3), "\n"))
    required_n <- pwr.2p.test(h = h, power = 0.80, sig.level = 0.05)
    cat(paste("Sample size needed per group for 80% power:", ceiling(required_n$n), "\n"))
    
    # Create power results table for export
    power_results <- data.frame(
        Analysis = c("Goat Contact (observed)", "Required for 80% power"),
        Sample_Size_Cases = c(goat_props$Cases_total, ceiling(required_n$n)),
        Sample_Size_Controls = c(goat_props$Controls_total, ceiling(required_n$n)),
        Power = c(round(power_goat$power, 3), 0.80),
        Effect_Size = c(round(h, 3), round(h, 3))
    )
} else {
    cat("Power analysis not performed - Contact_Goat data not available\n")
    power_results <- NULL
}

# ========================================
# SECTION 8: BUILD TABLES FOR MANUSCRIPT
# ========================================
cat("\n=== TABLES FOR MANUSCRIPT ===\n")

# Create results directory if not already created
dir.create("TB_Analysis_Results", showWarnings = FALSE)

# ========== MAIN TABLE 1: PARTICIPANT CHARACTERISTICS ==========
cat("Creating Main Table 1: Participant Characteristics...\n")

cases <- analysis_data[analysis_data$CaCO == 1, ]
controls <- analysis_data[analysis_data$CaCO == 0, ]

table1 <- data.frame(
    Characteristic = c(
        "Total N",
        "Age, median (range)",
        "Male sex, n (%)"
    ),
    Cases = c(
        nrow(cases),
        paste0(round(median(cases$Age, na.rm=TRUE),1), " (",
               min(cases$Age, na.rm=TRUE), "-", max(cases$Age, na.rm=TRUE), ")"),
        paste0(sum(cases$Sex == 1, na.rm=TRUE), " (",
               round(100*sum(cases$Sex == 1, na.rm=TRUE)/nrow(cases),1), "%)")
    ),
    Controls = c(
        nrow(controls),
        paste0(round(median(controls$Age, na.rm=TRUE),1), " (",
               min(controls$Age, na.rm=TRUE), "-", max(controls$Age, na.rm=TRUE), ")"),
        paste0(sum(controls$Sex == 1, na.rm=TRUE), " (",
               round(100*sum(controls$Sex == 1, na.rm=TRUE)/nrow(controls),1), "%)")
    )
)

# Add all key exposures as rows
exposure_vars <- names(analysis_data)[grepl("Owning|Contact|Use_raw", names(analysis_data))]
for(var in exposure_vars) {
    n_cases <- sum(cases[[var]] == 1, na.rm=TRUE)
    n_controls <- sum(controls[[var]] == 1, na.rm=TRUE)
    pct_cases <- round(100*n_cases/sum(!is.na(cases[[var]])),1)
    pct_controls <- round(100*n_controls/sum(!is.na(controls[[var]])),1)
    
    table1 <- rbind(table1, data.frame(
        Characteristic = var,
        Cases = paste0(n_cases, " (", pct_cases, "%)"),
        Controls = paste0(n_controls, " (", pct_controls, "%)")
    ))
}

write.csv(table1, "TB_Analysis_Results/Main_Table1_Characteristics.csv", row.names = FALSE)
print(table1)

# ========== MAIN TABLE 2: ODDS RATIOS (EXACT AND ADJUSTED) ==========
cat("\nCreating Main Table 2: Odds Ratios...\n")

if(!is.null(exact_results_df) && exists("exact_results_df")) {
    table2 <- exact_results_df
    adjusted_results <- data.frame()
    
    # Add adjusted ORs for exposures where possible
    mapping <- list(
        "Goat Contact" = "Contact_Goat",
        "Cattle Contact" = "Contact_cattle",
        "Goat Ownership" = "Owning_Goat",
        "Any Livestock Ownership" = "Owning_Livestock",
        "Raw Milk Consumption" = "Use_raw_milk"
    )
    
    for(i in 1:nrow(exact_results_df)) {
        exp_name <- exact_results_df$Exposure[i]
        var_name <- NULL
        for(m in names(mapping)) {
            if(grepl(m, exp_name, fixed = TRUE)) var_name <- mapping[[m]]
        }
        if(!is.null(var_name) && var_name %in% names(analysis_data)) {
            n_events <- sum(analysis_data$CaCO == 1 & analysis_data[[var_name]] == 1, na.rm=TRUE)
            if(n_events >= 3) {
                tryCatch({
                    adjmodel <- glm(as.formula(paste("CaCO ~", var_name, "+ Age + Sex")),
                                    data=analysis_data, family=binomial)
                    adj_or <- exp(coef(adjmodel)[2])
                    adj_ci <- exp(confint.default(adjmodel)[2,])
                    adj_p <- summary(adjmodel)$coefficients[2,4]
                    adjusted_results <- rbind(adjusted_results, data.frame(
                        Exposure = exp_name,
                        Adjusted_OR = round(adj_or, 2),
                        Adj_CI_lower = round(adj_ci[1],2),
                        Adj_CI_upper = round(adj_ci[2],2),
                        Adj_p_value = round(adj_p, 3)
                    ))
                }, error=function(e){
                    adjusted_results <- rbind(adjusted_results, data.frame(
                        Exposure = exp_name,
                        Adjusted_OR = NA, Adj_CI_lower = NA, Adj_CI_upper = NA, Adj_p_value = NA))
                })
            } else {
                adjusted_results <- rbind(adjusted_results, data.frame(
                    Exposure = exp_name,
                    Adjusted_OR = NA, Adj_CI_lower = NA, Adj_CI_upper = NA, Adj_p_value = NA))
            }
        }
    }
    if(nrow(adjusted_results) > 0){
        table2 <- merge(exact_results_df, adjusted_results, by="Exposure", all.x=TRUE)
    }
    write.csv(table2, "TB_Analysis_Results/Main_Table2_Odds_Ratios.csv", row.names = FALSE)
    print(table2)
}

# ========== SUPPLEMENTARY TABLE 1: MODEL DIAGNOSTICS ==========
cat("\nCreating Supplementary Table 1: Model Diagnostics...\n")

if(exists("full_model")) {
    diagnostics <- data.frame(
        Metric = character(), Value = character(), stringsAsFactors = FALSE)
    n_cases <- sum(analysis_data$CaCO == 1)
    n_controls <- sum(analysis_data$CaCO == 0)
    n_predictors <- length(coef(full_model)) - 1
    epv <- n_cases / n_predictors
    diagnostics <- rbind(diagnostics,
                         data.frame(Metric = "Cases", Value = as.character(n_cases)),
                         data.frame(Metric = "Controls", Value = as.character(n_controls)),
                         data.frame(Metric = "Predictors", Value = as.character(n_predictors)),
                         data.frame(Metric = "Events per variable", Value = paste0(round(epv,1), ifelse(epv<10," (underpowered)",""))))
    if(exists("hl_test")) {
        diagnostics <- rbind(diagnostics, data.frame(
            Metric = "Hosmer-Lemeshow p-value",
            Value = paste0(round(hl_test$p.value,3), ifelse(hl_test$p.value > 0.05, " (good fit)"," (poor fit)"))))
    }
    tryCatch({
        if(!exists("roc_curve")) {
            roc_curve <- roc(analysis_data$CaCO, predict(full_model, type="response"))
        }
        auc_value <- as.numeric(auc(roc_curve))
        diagnostics <- rbind(diagnostics, data.frame(
            Metric = "C-statistic (AUC)",
            Value = paste0(round(auc_value, 3),
                           ifelse(auc_value < 0.7, " (poor)", ifelse(auc_value < 0.8, " (acceptable)", " (excellent)")))
        ))
    }, error = function(e) cat("Note: Could not calculate AUC\n"))
    write.csv(diagnostics, "TB_Analysis_Results/Supplementary_Table1_Diagnostics.csv", row.names = FALSE)
    print(diagnostics)
}

# ========== SUPPLEMENTARY TABLE 2: FULL MODEL COEFFICIENTS ==========
cat("\nCreating Supplementary Table 2: Full Model...\n")

if(exists("full_model")) {
    coef_summary <- summary(full_model)$coefficients
    full_model_table <- data.frame(
        Variable = rownames(coef_summary),
        Beta = round(coef_summary[,1], 3),
        SE = round(coef_summary[,2], 3),
        OR = round(exp(coef_summary[,1]), 2),
        CI_lower = round(exp(coef_summary[,1] - 1.96*coef_summary[,2]), 2),
        CI_upper = round(exp(coef_summary[,1] + 1.96*coef_summary[,2]), 2),
        p_value = round(coef_summary[,4], 3)
    )
    write.csv(full_model_table, "TB_Analysis_Results/Supplementary_Table2_Full_Model.csv", row.names = FALSE)
    print(full_model_table)
}

# ========== SUPPLEMENTARY TABLE 3: POST-HOC POWER ANALYSIS ==========
cat("\nCreating Supplementary Table 3: Power Analysis...\n")

if(!is.null(power_results) && exists("power_results")) {
    write.csv(power_results, "TB_Analysis_Results/Supplementary_Table3_Power_Analysis.csv", row.names = FALSE)
    print(power_results)
}

# ========================================
# SECTION 9: FINAL SUMMARY
# ========================================

# Generate Analysis Summary
tryCatch({
    sink("TB_Analysis_Results/Analysis_Summary.txt")
    cat("TB CASE-CONTROL STUDY ANALYSIS SUMMARY\n")
    cat("Generated:", Sys.Date(), "\n")
    cat("=====================================\n\n")
    
    cat("SAMPLE SIZE:\n")
    cat("Total analyzed:", nrow(analysis_data), "\n")
    cat("Cases:", sum(analysis_data$CaCO == 1), "\n")
    cat("Controls:", sum(analysis_data$CaCO == 0), "\n\n")
    
    cat("FILES GENERATED:\n")
    cat("\nMAIN MANUSCRIPT TABLES:\n")
    cat("- Main_Table1_Characteristics.csv\n")
    cat("- Main_Table2_Odds_Ratios.csv\n")
    
    cat("\nSUPPLEMENTARY TABLES:\n")
    cat("- Supplementary_Table1_Diagnostics.csv\n")
    cat("- Supplementary_Table2_Full_Model.csv\n")
    cat("- Supplementary_Table3_Power_Analysis.csv\n")
    
    cat("\nFIGURES:\n")
    cat("- roc_curve.pdf (if generated)\n")
    
    cat("\nSUMMARY:\n")
    cat("- Analysis_Summary.txt (this file)\n\n")
    
    cat("KEY FINDINGS:\n")
    if (!is.null(exact_results_df) && exists("exact_results_df")) {
        sig_results <- exact_results_df[exact_results_df$p_value < 0.05,]
        if (nrow(sig_results) > 0) {
            cat("\nSignificant associations (p<0.05):\n")
            print(sig_results, row.names = FALSE)
        } else {
            cat("No statistically significant associations at p<0.05 level\n")
        }
        marginal_results <- exact_results_df[exact_results_df$p_value < 0.10 & exact_results_df$p_value >= 0.05,]
        if (nrow(marginal_results) > 0) {
            cat("\nMarginal associations (0.05 <= p < 0.10):\n")
            print(marginal_results, row.names = FALSE)
        }
    }
    
    cat("\n\nMODEL DIAGNOSTICS SUMMARY:\n")
    if(exists("epv")) {
        cat(paste("Events per variable:", round(epv, 1), "\n"))
        if(epv < 10) {
            cat("WARNING: Model is likely overfitted (EPV < 10)\n")
        }
    }
    if(exists("hl_test")) {
        cat(paste("Hosmer-Lemeshow p-value:", round(hl_test$p.value, 3), "\n"))
    }
    if(exists("auc_value")) {
        cat(paste("Model discrimination (AUC):", round(auc_value, 3), "\n"))
    }
    
    sink()
}, error = function(e) {
    cat("Could not create summary file\n")
})

cat("\n=== ANALYSIS COMPLETE ===\n")
cat("All results saved to 'TB_Analysis_Results' directory\n")
cat("\nIf you encountered any errors, please check:\n")
cat("1. Excel file has sheets named 'S2_case_control_data' and 'codebook'\n")
cat("2. Column names match those expected (CaCO, Age, Sex, etc.)\n")
cat("3. Data values are numeric or can be converted to numeric\n")

# === END OF SCRIPT ===
