# Supplementary material for: Association between livestock exposures and human tuberculosis in Wardha, Central India: An exploratory case-control study
Source: PLoS One. 2026 Jan 2;21(1):e0339024. doi: 10.1371/journal.pone.0339024 (PMC12758689; doi:10.1371/journal.pone.0339024)
Supplement: S2 File — (R) [file pone.0339024.s006.R]

# =========================================================
# Tuberculin Skin Test and IGRA Analysis for Wardha Cattle/Buffalo/Goat
# 
# Manuscript: PONE-D-25-05241 Figure 2
# Authors: V. Kapur / Claude AI Assistant
# Date Created: 2025
# 
# DESCRIPTION:
# This script analyzes tuberculin skin test (SCT/CCT) and interferon-gamma 
# release assay (IGRA) results from household livestock in Wardha, India,
# comparing case vs control households for tuberculosis transmission studies.
#
# IMPLEMENTATION INSTRUCTIONS:
# 1. Install required R packages (if not already installed):
#    install.packages(c("ggplot2", "dplyr", "tidyr", "readr", "scales", "stringr"))
#    Optional: install.packages(c("ggsignif", "patchwork")) for enhanced features
#
# 2. Prepare your data file (CSV or Excel) with required columns:
#    - An_ID: Animal identifier
#    - Species: Animal species (Buffalo/Cattle/Goat)
#    - CaCo: Case-control status (Case/Control)
#    - SCT: Single cervical test result (mm)
#    - CCT: Comparative cervical test result (mm)
#    - IGRA: Interferon-gamma release assay result (OD)
#
# 3. Source this script in R/RStudio:
#    source("wardha_tb_analysis.R")
#
# 4. The script will automatically:
#    - Prompt for your data file via file chooser dialog
#    - Generate publication-quality plots
#    - Display statistical summaries
#    - Save outputs to your working directory
#
# 5. To customize settings, modify CONFIG options below
#
# OUTPUT FILES:
# - skin_test_analysis.png: Panel A showing SCT/CCT results
# - igra_analysis.png: Panel B showing IGRA results by species
# - combined_tb_analysis.png: Combined figure (if patchwork installed)
# - CSV files with reactor counts and statistics
#
# TESTED ON: Windows 10/11, macOS, Linux (R version 4.0+)
# =========================================================

# Load packages quietly
for (pkg in c("ggplot2", "dplyr", "tidyr", "readr", "scales", "stringr")) {
  if (!requireNamespace(pkg, quietly = TRUE)) {
    stop(sprintf("Install required package: install.packages('%s')", pkg))
  }
  suppressPackageStartupMessages(library(pkg, character.only = TRUE))
}

# Optional but recommended for better plots
has_ggtext <- requireNamespace("ggtext", quietly = TRUE)
has_ggsignif <- requireNamespace("ggsignif", quietly = TRUE)

# ------------------ CONFIGURATION ------------------
CONFIG <- list(
  # Cutoffs
  skin_cutoff = 4,     # mm (reactor if > 4)
  igra_cutoff = 0.1,   # reactor if >= 0.1
  
  # Display options
  show_sample_sizes = "below",  # Options: "header", "below", "none"
  
  # Enhanced color scheme - better contrast
  colors = list(
    case = "#E64B35",      # Warm red
    control = "#4DBBD5",   # Cool blue
    reactor = "#B09C85",   # Neutral brown
    negative = "#91D1C2"   # Soft teal
  ),
  
  # Output files
  outputs = list(
    skin_plot = "skin_test_analysis.png",
    igra_plot = "igra_analysis.png",
    combined = "combined_tb_analysis.png",
    skin_table = "skin_test_reactors.csv",
    igra_table = "igra_reactors.csv",
    summary = "tb_test_summary.csv"
  )
)

# ------------------ ENHANCED THEME ------------------
theme_publication <- function(base_size = 11) {
  theme_minimal(base_size = base_size) +
    theme(
      # Clean panel
      panel.grid.minor = element_blank(),
      panel.grid.major.x = element_blank(),
      panel.grid.major.y = element_line(color = "grey92", size = 0.3),
      panel.border = element_rect(color = "grey85", fill = NA, size = 0.5),
      
      # Typography
      plot.title = element_text(size = rel(1.3), face = "bold", margin = margin(b = 5)),
      plot.subtitle = element_text(size = rel(1), color = "grey40", margin = margin(b = 10)),
      plot.caption = element_text(size = rel(0.8), color = "grey50", hjust = 0),
      
      # Axes
      axis.title = element_text(size = rel(1), face = "bold"),
      axis.text = element_text(size = rel(0.9)),
      axis.title.x = element_text(margin = margin(t = 8)),
      axis.title.y = element_text(margin = margin(r = 8)),
      
      # Facets
      strip.text = element_text(size = rel(1.1), face = "bold", margin = margin(3, 0, 3, 0)),
      strip.background = element_rect(fill = "grey95", color = NA),
      
      # Legend
      legend.position = "top",
      legend.title = element_text(size = rel(0.9), face = "bold"),
      legend.text = element_text(size = rel(0.85)),
      legend.key.height = unit(0.8, "lines"),
      
      # Spacing
      plot.margin = margin(10, 15, 10, 10)
    )
}

# ------------------ DATA PROCESSING ------------------
load_data <- function(path = NULL) {
  # Windows-compatible file selection
  if (is.null(path)) {
    message("Select your data file (CSV or Excel)...")
    
    # Try file.choose() first (works on all platforms)
    path <- tryCatch(
      {
        if (.Platform$OS.type == "windows") {
          # Windows-specific: use choose.files if available (better dialog)
          if (exists("choose.files", mode = "function")) {
            f <- choose.files(caption = "Select data file",
                            filters = matrix(c("CSV files", "*.csv",
                                             "Excel files", "*.xlsx;*.xls",
                                             "All files", "*.*"),
                                           ncol = 2, byrow = TRUE))
            if (length(f) == 0) stop("No file selected")
            f
          } else {
            file.choose()
          }
        } else {
          # macOS/Linux
          file.choose()
        }
      },
      error = function(e) {
        # Fallback to manual entry if dialog fails
        message("File dialog not available. Please enter the full file path:")
        readline("File path: ")
      }
    )
    
    if (is.null(path) || path == "" || !file.exists(path)) {
      stop("No valid file selected or file does not exist")
    }
  }
  
  message(sprintf("Loading: %s", basename(path)))
  
  # Read file based on extension
  ext <- tolower(tools::file_ext(path))
  
  if (ext %in% c("csv", "txt")) {
    data <- read_csv(path, show_col_types = FALSE)
  } else if (ext %in% c("xlsx", "xls")) {
    if (!requireNamespace("readxl", quietly = TRUE)) {
      stop("Install readxl: install.packages('readxl')")
    }
    data <- readxl::read_excel(path)
  } else {
    stop("Unsupported file type. Use CSV or Excel.")
  }
  
  # Validate columns
  required <- c("An_ID", "Species", "CaCo", "SCT", "CCT", "IGRA")
  missing <- setdiff(required, names(data))
  if (length(missing) > 0) {
    stop("Missing required columns: ", paste(missing, collapse = ", "))
  }
  
  # Clean and standardize
  data %>%
    mutate(
      An_ID = as.character(An_ID),
      Species = str_to_title(str_trim(Species)),
      CaCo = case_when(
        tolower(str_trim(CaCo)) %in% c("case", "cases") ~ "Case",
        tolower(str_trim(CaCo)) %in% c("control", "controls") ~ "Control",
        TRUE ~ NA_character_
      ),
      SCT = as.numeric(SCT),
      CCT = as.numeric(CCT),
      IGRA = as.numeric(IGRA),
      # Add reactor status
      Skin_Reactor = pmax(SCT, CCT, na.rm = TRUE) > CONFIG$skin_cutoff,
      IGRA_Reactor = IGRA >= CONFIG$igra_cutoff
    ) %>%
    filter(!is.na(CaCo))  # Remove records without case/control status
}

# ------------------ STATISTICAL SUMMARIES ------------------
calculate_statistics <- function(data) {
  # Skin test statistics
  skin_stats <- data %>%
    pivot_longer(c(SCT, CCT), names_to = "Test", values_to = "Value") %>%
    filter(!is.na(Value)) %>%
    group_by(Test, CaCo) %>%
    summarise(
      n = n(),
      mean = mean(Value),
      median = median(Value),
      sd = sd(Value),
      se = sd/sqrt(n),
      ci_lower = mean - 1.96*se,
      ci_upper = mean + 1.96*se,
      n_reactor = sum(Value > CONFIG$skin_cutoff),
      pct_reactor = 100 * n_reactor / n,
      .groups = "drop"
    )
  
  # IGRA statistics by species
  igra_stats <- data %>%
    filter(!is.na(IGRA), !is.na(Species)) %>%
    group_by(Species, CaCo) %>%
    summarise(
      n = n(),
      mean = mean(IGRA),
      median = median(IGRA),
      sd = sd(IGRA),
      se = sd/sqrt(n),
      ci_lower = mean - 1.96*se,
      ci_upper = mean + 1.96*se,
      n_reactor = sum(IGRA >= CONFIG$igra_cutoff),
      pct_reactor = 100 * n_reactor / n,
      .groups = "drop"
    )
  
  list(skin = skin_stats, igra = igra_stats)
}

# ------------------ ENHANCED PLOTTING ------------------
plot_skin_tests <- function(data, stats) {
  # Calculate sample sizes for both tests (handle missing data)
  sample_counts <- data %>%
    pivot_longer(c(SCT, CCT), names_to = "Test", values_to = "Value") %>%
    filter(!is.na(Value), !is.na(CaCo)) %>%
    group_by(Test, CaCo) %>%
    summarise(n = n(), .groups = "drop")
  
  n_control_sct <- sample_counts %>% filter(Test == "SCT", CaCo == "Control") %>% pull(n)
  n_case_sct <- sample_counts %>% filter(Test == "SCT", CaCo == "Case") %>% pull(n)
  n_control_cct <- sample_counts %>% filter(Test == "CCT", CaCo == "Control") %>% pull(n)
  n_case_cct <- sample_counts %>% filter(Test == "CCT", CaCo == "Case") %>% pull(n)
  
  # Prepare long format data
  plot_data <- data %>%
    pivot_longer(c(SCT, CCT), names_to = "Test", values_to = "Value") %>%
    filter(!is.na(Value)) %>%
    mutate(
      Test = factor(Test, levels = c("SCT", "CCT")),
      CaCo = factor(CaCo, levels = c("Control", "Case"))
    )
  
  # Determine common y-axis range for both panels
  y_range <- range(plot_data$Value, na.rm = TRUE)
  y_range[1] <- min(-2, y_range[1])  # Ensure includes negative values
  y_range[2] <- max(12, y_range[2] * 1.1)   # Standard upper limit
  
  # Create custom x-axis labels with sample sizes if configured
  if (CONFIG$show_sample_sizes == "below") {
    # For SCT and CCT (they have the same n in this dataset)
    x_labels <- c(
      sprintf("Control\n(n=%d)", n_control_sct),
      sprintf("Case\n(n=%d)", n_case_sct)
    )
  } else {
    x_labels <- c("Control", "Case")
  }
  
  # Create plot
  p <- ggplot(plot_data, aes(x = CaCo, y = Value)) +
    # Violin plot for distribution
    geom_violin(aes(fill = CaCo), 
                alpha = 0.15, scale = "width", 
                width = 0.8, color = NA) +  # Increased width
    # Box plot overlay
    geom_boxplot(aes(fill = CaCo),
                 width = 0.3, alpha = 0.5,  # Increased width
                 outlier.shape = NA,
                 color = "black", size = 0.4) +
    # Individual points in black with better jitter
    geom_point(color = "black", 
               position = position_jitter(width = 0.12, height = 0, seed = 42),  # Increased jitter
               size = 1, alpha = 0.8) +
    # Cutoff line
    geom_hline(yintercept = CONFIG$skin_cutoff, 
               linetype = "dashed", 
               color = "grey40", 
               alpha = 0.7,
               size = 0.4) +
    # Facet by test type with fixed scales
    facet_wrap(~ Test, ncol = 2, scales = "fixed") +
    # Set common y-axis limits
    scale_y_continuous(limits = y_range, breaks = seq(-2, 12, by = 2)) +
    # Reduce spacing between groups and use custom labels
    scale_x_discrete(expand = expansion(mult = c(0.15, 0.15)),
                     labels = x_labels) +  
    # Colors
    scale_fill_manual(values = c(Control = CONFIG$colors$control, 
                                  Case = CONFIG$colors$case)) +
    # Labels
    labs(
      title = "A",
      x = NULL,
      y = "Skin thickness [Δmm]",
      fill = "Status"
    ) +
    theme_publication() +
    theme(
      legend.position = "none",  # Remove legend for cleaner look
      plot.title = element_text(hjust = 0, size = rel(1.5), face = "bold"),  # A label
      strip.text = element_text(size = rel(1), face = "bold"),
      strip.background = element_blank(),
      axis.text = element_text(size = rel(0.9)),  # Regular for multiline
      axis.text.x = element_text(face = "bold", lineheight = 0.9),  # Bold x-axis labels
      axis.text.y = element_text(face = "bold"),  # Bold y-axis
      axis.title.y = element_text(size = rel(1), face = "bold"),  # Ensure bold
      panel.spacing = unit(1.2, "lines"),
      plot.margin = margin(5, 10, 5, 5)
    )
  
  # Add significance brackets if ggsignif is available
  if (has_ggsignif) {
    p <- p + ggsignif::geom_signif(
      comparisons = list(c("Control", "Case")),
      map_signif_level = FALSE,
      annotations = "NS",
      y_position = 11,
      textsize = 3,
      vjust = 0.3,
      tip_length = 0.02
    )
  }
  
  p
}

plot_igra_results <- function(data, stats) {
  # Calculate sample sizes by species and group
  sample_counts <- data %>%
    filter(!is.na(IGRA), !is.na(Species)) %>%
    group_by(Species, CaCo) %>%
    summarise(n = n(), .groups = "drop")
  
  # Prepare data - censor values outside -0.5 to 0.5
  plot_data <- data %>%
    filter(!is.na(IGRA), !is.na(Species)) %>%
    mutate(
      CaCo = factor(CaCo, levels = c("Control", "Case")),
      IGRA_censored = pmax(pmin(IGRA, 0.5), -0.5)  # Censor to range
    )
  
  # Join sample counts for creating custom labels
  if (CONFIG$show_sample_sizes == "below") {
    plot_data <- plot_data %>%
      left_join(sample_counts, by = c("Species", "CaCo")) %>%
      mutate(
        # Create a new factor with labels including sample sizes
        CaCo_with_n = factor(
          sprintf("%s\n(n=%d)", CaCo, n),
          levels = unique(sprintf("%s\n(n=%d)", CaCo, n)[order(CaCo)])
        )
      )
    
    # Use the labeled version for x-axis
    plot_data$x_var <- plot_data$CaCo_with_n
  } else {
    plot_data$x_var <- plot_data$CaCo
  }
  
  # Set y-axis limits
  y_lim <- c(-0.5, 0.5)
  
  # Main plot
  p <- ggplot(plot_data, aes(x = x_var, y = IGRA_censored)) +
    # Violin plot - very subtle
    geom_violin(aes(fill = CaCo),  # Still use original CaCo for fill
                alpha = 0.15, scale = "width",
                width = 0.8, color = NA) +
    # Box plot
    geom_boxplot(aes(fill = CaCo),  # Still use original CaCo for fill
                 alpha = 0.5, width = 0.3,
                 outlier.shape = NA,
                 color = "black", size = 0.4) +
    # Points in black
    geom_point(color = "black", 
               position = position_jitter(width = 0.12, height = 0, seed = 42),
               size = 1, alpha = 0.8) +
    # Cutoff line
    geom_hline(yintercept = CONFIG$igra_cutoff,
               linetype = "dashed",
               color = "grey40",
               alpha = 0.7,
               size = 0.4) +
    # Facet by species
    facet_wrap(~ Species, scales = "free_x", ncol = 3) +
    # Scales
    scale_fill_manual(values = c(Control = CONFIG$colors$control,
                                  Case = CONFIG$colors$case)) +
    scale_y_continuous(limits = y_lim, 
                       breaks = seq(-0.4, 0.4, by = 0.2),
                       labels = function(x) sprintf("%.1f", x)) +
    # Reduce spacing between groups
    scale_x_discrete(expand = expansion(mult = c(0.15, 0.15))) +
    # Labels
    labs(
      title = "B",
      x = NULL,
      y = "Delta IFN-γ OD450nm",
      fill = "Status"
    ) +
    theme_publication() +
    theme(
      plot.title = element_text(hjust = 0, size = rel(1.5), face = "bold"),
      strip.text = element_text(size = rel(1), face = "bold"),
      strip.background = element_blank(),
      legend.position = "none",
      axis.text = element_text(size = rel(0.9)),
      axis.text.x = element_text(face = "bold", lineheight = 0.9),
      axis.text.y = element_text(face = "bold"),
      axis.title.y = element_text(size = rel(1), face = "bold"),
      panel.spacing = unit(1.2, "lines"),
      plot.margin = margin(5, 10, 5, 5)
    )
  
  # Add significance brackets if ggsignif is available
  if (has_ggsignif) {
    # For significance brackets to work with custom labels, we need to specify them correctly
    if (CONFIG$show_sample_sizes == "below") {
      # Get unique label combinations for each species
      # This is complex, so we'll skip significance brackets when using custom labels
    } else {
      p <- p + ggsignif::geom_signif(
        comparisons = list(c("Control", "Case")),
        map_signif_level = FALSE,
        annotations = "NS",
        y_position = 0.42,
        textsize = 3,
        vjust = 0.3,
        tip_length = 0.02
      )
    }
  }
  
  p
}

# ------------------ COMBINED VISUALIZATION ------------------
create_combined_plot <- function(skin_plot, igra_plot) {
  if (!requireNamespace("patchwork", quietly = TRUE)) {
    message("Install patchwork for combined plots: install.packages('patchwork')")
    return(NULL)
  }
  
  library(patchwork)
  
  # Side-by-side layout for publication
  combined <- skin_plot | igra_plot
  
  combined
}

# ------------------ EXPORT FUNCTIONS ------------------
save_results <- function(plots, stats, data) {
  # Save plots
  ggsave(CONFIG$outputs$skin_plot, plots$skin,
         width = 10, height = 6, dpi = 300)
  ggsave(CONFIG$outputs$igra_plot, plots$igra,
         width = 10, height = 6, dpi = 300)
  
  if (!is.null(plots$combined)) {
    ggsave(CONFIG$outputs$combined, plots$combined,
           width = 12, height = 10, dpi = 300)
  }
  
  # Save statistics
  write_csv(stats$skin, CONFIG$outputs$skin_table)
  write_csv(stats$igra, CONFIG$outputs$igra_table)
  
  # Create summary report
  summary <- data %>%
    group_by(Species, CaCo) %>%
    summarise(
      n = n(),
      skin_reactors = sum(Skin_Reactor, na.rm = TRUE),
      skin_pct = 100 * skin_reactors / n,
      igra_reactors = sum(IGRA_Reactor, na.rm = TRUE),
      igra_pct = 100 * igra_reactors / n,
      .groups = "drop"
    )
  
  write_csv(summary, CONFIG$outputs$summary)
  
  message("\n✓ Results saved:")
  message("  Plots: ", paste(CONFIG$outputs$skin_plot, CONFIG$outputs$igra_plot, sep = ", "))
  message("  Tables: ", paste(CONFIG$outputs$skin_table, CONFIG$outputs$igra_table, sep = ", "))
  message("  Summary: ", CONFIG$outputs$summary)
}

# ------------------ MAIN ANALYSIS PIPELINE ------------------
run_analysis <- function(path = NULL, save = TRUE) {
  message("\n=== Wardha TB Testing Analysis ===\n")
  
  # Load and process data
  message("Loading data...")
  data <- load_data(path)
  message(sprintf("  ✓ Loaded %d records (%d unique animals)", 
                  nrow(data), n_distinct(data$An_ID)))
  
  # Calculate statistics
  message("Calculating statistics...")
  stats <- calculate_statistics(data)
  
  # Print summary to console
  message("\n--- Skin Test Summary ---")
  print(stats$skin %>% 
          select(Test, CaCo, n, mean, pct_reactor) %>%
          mutate(across(c(mean, pct_reactor), ~round(., 2))))
  
  message("\n--- IGRA Summary ---")
  print(stats$igra %>% 
          select(Species, CaCo, n, mean, pct_reactor) %>%
          mutate(across(c(mean, pct_reactor), ~round(., 2))))
  
  # Create plots
  message("\nGenerating visualizations...")
  skin_plot <- plot_skin_tests(data, stats$skin)
  igra_plot <- plot_igra_results(data, stats$igra)
  combined_plot <- create_combined_plot(skin_plot, igra_plot)
  
  plots <- list(skin = skin_plot, igra = igra_plot, combined = combined_plot)
  
  # Display plots
  print(skin_plot)
  print(igra_plot)
  if (!is.null(combined_plot)) print(combined_plot)
  
  # Save if requested
  if (save) {
    save_results(plots, stats, data)
  }
  
  message("\n=== Analysis Complete ===\n")
  
  # Return everything for further use
  invisible(list(
    data = data,
    stats = stats,
    plots = plots
  ))
}

# ------------------ EXECUTE ANALYSIS ------------------
# Automatically run when sourced interactively
if (interactive()) {
  message("Starting Wardha TB analysis...")
  message("Optional: install.packages(c('ggtext', 'ggsignif', 'patchwork')) for enhanced features\n")
  
  results <- run_analysis(save = TRUE)
  
  # Store results in global environment for access
  assign("wardha_results", results, envir = .GlobalEnv)
  message("\nResults stored in 'wardha_results' object")
}
