# Supplementary material for: Association between livestock exposures and human tuberculosis in Wardha, Central India: An exploratory case-control study
Source: PLoS One. 2026 Jan 2;21(1):e0339024. doi: 10.1371/journal.pone.0339024 (PMC12758689; doi:10.1371/journal.pone.0339024)
Supplement: S1 Dataset — (XLSX) [file pone.0339024.s007.xlsx]

## Sheet: Casecontrol
ID	CaCO	Sex	Age	PHC	Type_TBcase	Type_treatment	Date_Diagnosis	Site_TB	Treat_outcome	History_previousTB	yes_history	Microb_confirm...	N0_cattle	No_buffalo	No_goat	Microscopy	CBNAAT_TrueNat	First_lineLPA	Chest_xray	Owning_Livestock	Contact_livestock	Owning _Cattle	Contact_cattle	Owning_Goat	Contact_Goat	Daily	Weekly	Occasionally	never	Buffalo	Use_raw_milk	Daily1	Weekly1	Never1	raw_milk_in_anyother_form
9912	0	0	71	0	NA	NA	NA	NA	NA	NA	NA	NA	0	0	0	NA	NA	NA	NA	0	0	0	0	0	0	0	0	0	0	0	0	0	0	0	0
8290	0	0	19	0	NA	NA	NA	NA	NA	NA	NA	NA	5	0	0	NA	NA	NA	NA	1	1	1	1	0	0	1	0	0	0	0	0	0	0	1	0
32713	0	0	20	1	NA	NA	NA	NA	NA	NA	NA	NA	0	0	0	NA	NA	NA	NA	0	0	0	0	0	0	0	0	0	0	0	0	0	0	1	0
34917	0	0	24	1	NA	NA	NA	NA	NA	NA	NA	NA	0	0	0	NA	NA	NA	NA	0	0	0	0	0	0	0	0	0	0	0	0	0	0	1	0
34604	0	0	21	1	NA	NA	NA	NA	NA	NA	NA	NA	0	0	0	NA	NA	NA	NA	0	0	0	0	0	0	0	0	0	0	0	0	0	0	0	0
33499	0	0	52	1	NA	NA	NA	NA	NA	NA	NA	NA	0	0	0	NA	NA	NA	NA	0	0	0	0	0	0	0	0	0	0	0	0	0	0	1	0
34859	0	0	25	1	NA	NA	NA	NA	NA	NA	NA	NA	0	0	0	NA	NA	NA	NA	0	0	0	0	0	0	0	0	0	0	0	0	0	0	1	0
33330	0	0	17	1	NA	NA	NA	NA	NA	NA	NA	NA	0	0	0	NA	NA	NA	NA	0	0	0	0	0	0	0	0	0	0	0	0	0	0	1	0
32680	0	0	18	1	NA	NA	NA	NA	NA	NA	NA	NA	1	0	0	NA	NA	NA	NA	1	1	1	1	0	0	1	0	0	0	0	0	0	0	1	0
97831	0	0	20	3	NA	NA	NA	NA	NA	NA	NA	NA	5	0	0	NA	NA	NA	NA	1	1	1	1	0	0	1	0	0	0	0	0	0	0	1	0
98239	0	0	23	3	NA	NA	NA	NA	NA	NA	NA	NA	0	0	0	NA	NA	NA	NA	0	0	0	0	0	0	0	0	0	0	0	0	0	0	1	0
98353	0	0	55	3	NA	NA	NA	NA	NA	NA	NA	NA	0	0	0	NA	NA	NA	NA	0	0	0	0	0	0	0	0	0	0	0	0	0	0	1	0
14251	0	0	22	0	NA	NA	NA	NA	NA	NA	NA	NA	0	0	0	NA	NA	NA	NA	0	0	0	0	0	0	0	0	0	0	0	0	0	0	1	0
14102	0	0	26	0	NA	NA	NA	NA	NA	NA	NA	NA	0	0	0	NA	NA	NA	NA	0	0	0	0	0	0	0	0	0	0	0	0	0	0	1	0
14616	0	0	29	0	NA	NA	NA	NA	NA	NA	NA	NA	0	0	0	NA	NA	NA	NA	0	0	0	0	0	0	0	0	0	0	0	0	0	0	1	0
38935	0	0	68	1	NA	NA	NA	NA	NA	NA	NA	NA	0	0	0	NA	NA	NA	NA	0	1	0	0	0	0	0	0	1	0	0	0	0	0	0	0
38286	0	0	56	1	NA	NA	NA	NA	NA	NA	NA	NA	0	0	0	NA	NA	NA	NA	0	0	0	0	0	0	0	0	0	0	0	0	0	0	1	0
38313	0	0	58	1	NA	NA	NA	NA	NA	NA	NA	NA	0	0	0	NA	NA	NA	NA	0	0	0	0	0	0	0	0	0	0	0	0	0	0	1	0
38549	0	0	56	1	NA	NA	NA	NA	NA	NA	NA	NA	0	0	0	NA	NA	NA	NA	0	0	0	0	0	0	0	0	0	0	0	0	0	0	1	0
43782	0	0	26	1	NA	NA	NA	NA	NA	NA	NA	NA	0	0	2	NA	NA	NA	NA	1	1	0	0	1	1	1	0	0	0	0	0	0	0	1	0
44632	0	0	28	1	NA	NA	NA	NA	NA	NA	NA	NA	0	0	0	NA	NA	NA	NA	0	0	0	0	0	0	0	0	0	0	0	0	0	0	0	0
44718	0	0	19	1	NA	NA	NA	NA	NA	NA	NA	NA	2	0	0	NA	NA	NA	NA	1	1	1	1	0	0	1	0	0	0	0	0	0	0	1	0
43482	0	0	28	1	NA	NA	NA	NA	NA	NA	NA	NA	0	0	0	NA	NA	NA	NA	0	0	0	0	0	0	0	0	0	0	0	0	0	0	1	0
45130	0	0	21	1	NA	NA	NA	NA	NA	NA	NA	NA	5	0	0	NA	NA	NA	NA	1	1	1	1	0	0	1	0	0	0	0	0	0	0	1	0
44462	0	0	23	1	NA	NA	NA	NA	NA	NA	NA	NA	5	0	0	NA	NA	NA	NA	1	1	0	0	0	0	1	0	0	0	0	0	0	0	1	0
23047	0	0	50	0	NA	NA	NA	NA	NA	NA	NA	NA	3	0	0	NA	NA	NA	NA	1	1	1	1	0	0	1	0	0	0	0	0	0	0	1	0
19896	0	0	19	0	NA	NA	NA	NA	NA	NA	NA	NA	0	0	0	NA	NA	NA	NA	0	0	0	0	0	0	0	0	0	0	0	0	0	0	1	0
19766	0	0	49	0	NA	NA	NA	NA	NA	NA	NA	NA	0	0	0	NA	NA	NA	NA	0	0	0	0	0	0	0	0	0	0	0	0	0	0	1	0
20101	0	0	21	0	NA	NA	NA	NA	NA	NA	NA	NA	0	0	0	NA	NA	NA	NA	0	0	0	0	0	0	0	0	0	0	0	0	0	0	1	0
21496	0	0	43	0	NA	NA	NA	NA	NA	NA	NA	NA	0	0	0	NA	NA	NA	NA	0	0	0	0	0	0	0	0	0	0	0	0	0	0	1	0
20576	0	0	43	0	NA	NA	NA	NA	NA	NA	NA	NA	3	0	0	NA	NA	NA	NA	1	0	1	0	0	0	0	0	0	0	0	0	0	0	1	0
78829	0	0	49	2	NA	NA	NA	NA	NA	NA	NA	NA	0	0	0	NA	NA	NA	NA	0	0	0	0	0	0	0	0	0	0	0	0	0	0	0	0
78409	0	0	47	2	NA	NA	NA	NA	NA	NA	NA	NA	0	0	0	NA	NA	NA	NA	0	0	0	0	0	0	0	0	0	0	0	0	0	0	1	0
67700	0	0	18	2	NA	NA	NA	NA	NA	NA	NA	NA	1	0	0	NA	NA	NA	NA	1	1	1	1	0	0	1	0	0	0	0	0	0	0	1	0
68569	0	0	30	2	NA	NA	NA	NA	NA	NA	NA	NA	1	0	0	NA	NA	NA	NA	1	1	1	1	0	0	1	0	0	0	0	0	0	0	1	0
67842	0	0	19	2	NA	NA	NA	NA	NA	NA	NA	NA	6	0	0	NA	NA	NA	NA	1	1	1	1	0	0	1	0	0	0	0	0	0	0	1	0
67809	0	0	17	2	NA	NA	NA	NA	NA	NA	NA	NA	3	0	0	NA	NA	NA	NA	1	1	1	1	0	0	1	0	0	0	0	0	0	0	1	0
31362	0	0	80	1	NA	NA	NA	NA	NA	NA	NA	NA	0	0	0	NA	NA	NA	NA	0	0	0	0	0	0	0	0	0	0	0	0	0	0	1	0
29246	0	0	35	1	NA	NA	NA	NA	NA	NA	NA	NA	0	0	0	NA	NA	NA	NA	0	0	0	0	0	0	0	0	0	0	0	0	0	0	1	0
27656	0	0	31	1	NA	NA	NA	NA	NA	NA	NA	NA	0	0	0	NA	NA	NA	NA	0	0	0	0	0	0	0	0	0	0	0	0	0	0	1	0
28896	0	0	34	1	NA	NA	NA	NA	NA	NA	NA	NA	1	0	0	NA	NA	NA	NA	1	1	1	1	0	0	1	0	0	0	0	0	0	0	1	0
28516	0	0	52	1	NA	NA	NA	NA	NA	NA	NA	NA	0	0	0	NA	NA	NA	NA	0	0	0	0	0	0	0	0	0	0	0	0	0	0	1	0
56696	0	0	37	2	NA	NA	NA	NA	NA	NA	NA	NA	0	0	0	NA	NA	NA	NA	0		0	0	0	0	0	0	0	0	0	0	0	0	1	0
51126	0	0	48	1	NA	NA	NA	NA	NA	NA	NA	NA	0	0	0	NA	NA	NA	NA	0	0	0	0	0	0	0	0	0	0	0	0	0	0	1	0
48183	0	0	39	1	NA	NA	NA	NA	NA	NA	NA	NA	0	0	0	NA	NA	NA	NA	0	0	0	0	0	0	0	0	0	0	0	0	0	0	1	0
48599	0	0	36	1	NA	NA	NA	NA	NA	NA	NA	NA	0	0	0	NA	NA	NA	NA	0	0	0	0	0	0	0	0	0	0	0	0	0	0	1	0
100619	0	0	17	3	NA	NA	NA	NA	NA	NA	NA	NA	0	0	0	NA	NA	NA	NA	0	0	0	0	0	0	0	0	0	0	0	0	0	0	0
101516	0	0	19	3	NA	NA	NA	NA	NA	NA	NA	NA	0	0	0	NA	NA	NA	NA	0	1	0	0	0	0	0	0	1	0	0	0	0	0	1	0
100885	0	0	37	3	NA	NA	NA	NA	NA	NA	NA	NA	3	0	0	NA	NA	NA	NA	1	1	1	1	0	0	1	0	0	0	0	0	0	0	1	0
89853	0	0	36	2	NA	NA	NA	NA	NA	NA	NA	NA	0	0	0	NA	NA	NA	NA	0	0	0	0	0	0	0	0	0	0	0	0	0	0	1	0
91838	0	0	19	2	NA	NA	NA	NA	NA	NA	NA	NA	1	0	0	NA	NA	NA	NA	1	1	1	1	0	0	1	0	0	0	0	0	0	0	1	0
88063	0	0	29	2	NA	NA	NA	NA	NA	NA	NA	NA	0	0	0	NA	NA	NA	NA	0	0	0	0	0	0	0	0	0	0	0	0	0	0	1	0
18730	0	0	39	0	NA	NA	NA	NA	NA	NA	NA	NA	0	0	0	NA	NA	NA	NA	0	0	0	0	0	0	0	0	0	0	0	0	0	0	1	0
2519	0	1	19	0	NA	NA	NA	NA	NA	NA	NA	NA	0	0	12	NA	NA	NA	NA	1	1	0	0	1	1	1	0	0	0	0	0	0	0	1	0
7665	0	1	69	0	NA	NA	NA	NA	NA	NA	NA	NA	0	0	0	NA	NA	NA	NA	0	0	0	0	0	0	0	0	0	0	0	0	0	0	0	0
4647	0	1	19	0	NA	NA	NA	NA	NA	NA	NA	NA	0	0	0	NA	NA	NA	NA	0	1	0	0	0	0	0	0	1	0	0	0	0	0	1	0
107032	0	1	72	0	NA	NA	NA	NA	NA	NA	NA	NA	0	0	0	NA	NA	NA	NA	0	0	0	0	0	0	0	0	0	0	0	0	0	0	0	0
3962	0	1	19	0	NA	NA	NA	NA	NA	NA	NA	NA	4	0	0	NA	NA	NA	NA	1	1	1	1	0	0	1	0	0	0	0	0	0	0	0	0
107151	0	1	76	0	NA	NA	NA	NA	NA	NA	NA	NA	3	0	12	NA	NA	NA	NA	1	1	1	1	1	1	0	0	1	0	0	0	0	0	1	0
32647	0	1	35	1	NA	NA	NA	NA	NA	NA	NA	NA	0	0	0	NA	NA	NA	NA	0	0	0	0	0	0	0	0	0	0	0	0	0	0	1	0
32592	0	1	38	1	NA	NA	NA	NA	NA	NA	NA	NA	0	0	0	NA	NA	NA	NA	0	0	0	0	0	0	0	0	0	0	0	0	0	0	1	0
32779	0	1	26	1	NA	NA	NA	NA	NA	NA	NA	NA	0	0	0	NA	NA	NA	NA	0	0	0	0	0	0	0	0	0	0	0	0	0	0	1	0
33705	0	1	44	1	NA	NA	NA	NA	NA	NA	NA	NA	0	0	4	NA	NA	NA	NA	1	1	0	0	1	1	1	0	0	0	0	0	0	0	1	0
34416	0	1	25	1	NA	NA	NA	NA	NA	NA	NA	NA	0	0	0	NA	NA	NA	NA	0	0	0	0	0	0	0	0	0	0	0	0	0	0	0	0
34507	0	1	24	1	NA	NA	NA	NA	NA	NA	NA	NA	0	0	0	NA	NA	NA	NA	0	0	0	0	0	0	0	0	0	0	0	0	0	0	1	0
32973	0	1	23	1	NA	NA	NA	NA	NA	NA	NA	NA	0	0	1	NA	NA	NA	NA	1	1	0	0	1	0	1	0	0	0	0	0	0	0	1	0
34663	0	1	24	1	NA	NA	NA	NA	NA	NA	NA	NA	0	0	0	NA	NA	NA	NA	0	0	0	0	0	0	0	0	0	0	0	0	0	0	1	0
34119	0	1	22	1	NA	NA	NA	NA	NA	NA	NA	NA	0	0	0	NA	NA	NA	NA	0	0	0	0	0	0	0	0	0	0	0	0	0	0	1	0
32559	0	1	33	1	NA	NA	NA	NA	NA	NA	NA	NA	0	0	0	NA	NA	NA	NA	0	0	0	0	0	0	0	0	0	0	0	0	0	0	1	0
33501	0	1	48	1	NA	NA	NA	NA	NA	NA	NA	NA	0	0	0	NA	NA	NA	NA	0	0	0	0	0	0	0	0	0	0	0	0	0	0	1	0
34532	0	1	23	1	NA	NA	NA	NA	NA	NA	NA	NA	0	0	0	NA	NA	NA	NA	0	0	0	0	0	0	0	0	0	0	0	0	0	0	1	0
32581	0	1	25	1	NA	NA	NA	NA	NA	NA	NA	NA	0	0	0	NA	NA	NA	NA	0	0	0	0	0	0	0	0	0	0	0	0	0	0	1	0
32514	0	1	49	1	NA	NA	NA	NA	NA	NA	NA	NA	0	0	0	NA	NA	NA	NA	0	0	0	0	0	0	0	0	0	0	0	0	0	0	1	0
33329	0	1	18	1	NA	NA	NA	NA	NA	NA	NA	NA	0	0	0	NA	NA	NA	NA	0	0	0	0	0	0	0	0	0	0	0	0	0	0	1	0
55849	0	1	59	1	NA	NA	NA	NA	NA	NA	NA	NA	0	0	0	NA	NA	NA	NA	0	0	0	0	0	0	0	0	0	0	0	0	0	0	1	0
54784	0	1	58	1	NA	NA	NA	NA	NA	NA	NA	NA	0	0	0	NA	NA	NA	NA	0	0	0	0	0	0	0	0	0	0	0	0	0	0	1	0
55469	0	1	58	1	NA	NA	NA	NA	NA	NA	NA	NA	0	0	0	NA	NA	NA	NA	0	0	0	0	0	0	0	0	0	0	0	0	0	0	1	0
55205	0	1	65	1	NA	NA	NA	NA	NA	NA	NA	NA	0	0	0	NA	NA	NA	NA	0	0	0	0	0	0	0	0	0	0	0	0	0	0	1	0
85290	0	1	42	0	NA	NA	NA	NA	NA	NA	NA	NA	4	0	0	NA	NA	NA	NA	1	1	1	1	0	0	1	0	0	0	0	0	0	0	0	0
6702	0	1	42	0	NA	NA	NA	NA	NA	NA	NA	NA	0	0	0	NA	NA	NA	NA	0	0	0	0	0	0	0	0	0	0	0	0	0	0	1	0
86150	0	1	42	0	NA	NA	NA	NA	NA	NA	NA	NA	0	0	0	NA	NA	NA	NA	0	0	0	0	0	0	0	0	0	0	0	0	0	0	1	0
6422	0	1	42	0	NA	NA	NA	NA	NA	NA	NA	NA	0	0	0	NA	NA	NA	NA	0	0	0	0	0	0	0	0	0	0	0	0	0	0	0	0
37060	0	1	56	1	NA	NA	NA	NA	NA	NA	NA	NA	3	0	0	NA	NA	NA	NA	1	1	1	1	0	0	1	0	0	0	0	0	0	0	1	0
36866	0	1	47	1	NA	NA	NA	NA	NA	NA	NA	NA	3	0	0	NA	NA	NA	NA	1	1	1	1	0	0	1	0	0	0	0	0	0	0	1	0
36704	0	1	54	1	NA	NA	NA	NA	NA	NA	NA	NA	0	0	0	NA	NA	NA	NA	0	0	0	0	0	0	0	0	0	0	0	0	0	0	1	0
37001	0	1	51	1	NA	NA	NA	NA	NA	NA	NA	NA	1	0	0	NA	NA	NA	NA	1	1	1	1	0	0	1	0	0	0	0	0	0	0	1	0
98530	0	1	55	3	NA	NA	NA	NA	NA	NA	NA	NA	5	0	0	NA	NA	NA	NA	1	1	1	1	0	0	1	0	0	0	0	0	0	0	1	0
98042	0	1	52	3	NA	NA	NA	NA	NA	NA	NA	NA	0	0	0	NA	NA	NA	NA	0	0	0	0	0	0	0	0	0	0	0	0	0	0	1	0
98513	0	1	22	3	NA	NA	NA	NA	NA	NA	NA	NA	0	0	0	NA	NA	NA	NA	0	0	0	0	0	0	0	0	0	0	0	0	0	0	1	0
98090	0	1	23	3	NA	NA	NA	NA	NA	NA	NA	NA	0	0	0	NA	NA	NA	NA	0	0	0	0	0	0	0	0	0	0	0	0	0	0	1	0
98088	0	1	51	3	NA	NA	NA	NA	NA	NA	NA	NA	0	0	0	NA	NA	NA	NA	0	0	0	0	0	0	0	0	0	0	0	0	0	0	1	0
40496	0	1	70	1	NA	NA	NA	NA	NA	NA	NA	NA	2	0	0	NA	NA	NA	NA	1	1	1	1	0	0	1	0	0	0	0	0	0	0	1	0
40073	0	1	60	1	NA	NA	NA	NA	NA	NA	NA	NA	4	0	0	NA	NA	NA	NA	1	1	1	1	0	0	1	0	0	0	0	0	0	0	1	0
40854	0	1	67	1	NA	NA	NA	NA	NA	NA	NA	NA	0	0	0	NA	NA	NA	NA	0	0	0	0	0	0	0	0	0	0	0		0	0	0
40915	0	1	63	1	NA	NA	NA	NA	NA	NA	NA	NA	6	4	0	NA	NA	NA	NA	1	1	1	1	0	0	1	0	0	0	1	0	0	0	1	0
40854	0	1	67	1	NA	NA	NA	NA	NA	NA	NA	NA	1	0	0	NA	NA	NA	NA	1	1	1	1	0	0	1	0	0	0	0	0	0	0	1	0
41159	0	1	55	1	NA	NA	NA	NA	NA	NA	NA	NA	0	0	0	NA	NA	NA	NA	0	0	0	0	0	0	0	0	0	0	0	0	0	0	1	0
40310	0	1	58	1	NA	NA	NA	NA	NA	NA	NA	NA	0	0	0	NA	NA	NA	NA	0	0	0	0	0	0	0	0	0	0	0	0	0	0	1	0
40134	0	1	60	1	NA	NA	NA	NA	NA	NA	NA	NA	0	0	0	NA	NA	NA	NA	0	0	0	0	0	0	0	0	0	0	0	0	0	0	1	0
40159	0	1	59	1	NA	NA	NA	NA	NA	NA	NA	NA	0	0	0	NA	NA	NA	NA	0	0	0	0	0	0	0	0	0	0	0	0	0	0	1	0
38685	0	1	59	1	NA	NA	NA	NA	NA	NA	NA	NA	3	0	0	NA	NA	NA	NA	1	1	1	1	0	0	1	0	0	0	0	0	0	0	1	0
37891	0	1	65	1	NA	NA	NA	NA	NA	NA	NA	NA	1	0	0	NA	NA	NA	NA	1	1	1	1	0	0	1	0	0	0	0	0	0	0	1	0
38153	0	1	62	1	NA	NA	NA	NA	NA	NA	NA	NA	5	0	0	NA	NA	NA	NA	1	1	1	1	0	0	1	0	0	0	0	0	0	0	1	0
38626	0	1	60	1	NA	NA	NA	NA	NA	NA	NA	NA	0	0	0	NA	NA	NA	NA	0	0	0	0	0	0	0	0	0	0	0	0	0	0	1	0
38285	0	1	58	1	NA	NA	NA	NA	NA	NA	NA	NA	0	0	0	NA	NA	NA	NA	0	0	0	0	0	0	0	0	0	0	0	0	0	0	1	0
38296	0	1	55	1	NA	NA	NA	NA	NA	NA	NA	NA	0	0	0	NA	NA	NA	NA	0	0	0	0	0	0	0	0	0	0	0	0	0	0	1	0
38188	0	1	59	1	NA	NA	NA	NA	NA	NA	NA	NA	0	0	0	NA	NA	NA	NA	0	0	0	0	0	0	0	0	0	0	0	0	0	0	1	0
38434	0	1	65	1	NA	NA	NA	NA	NA	NA	NA	NA	0	0	0	NA	NA	NA	NA	0	0	0	0	0	0	0	0	0	0	0	0	0	0	1	0
14357	0	1	24	0	NA	NA	NA	NA	NA	NA	NA	NA	0	0	0	NA	NA	NA	NA	0	0	0	0	0	0	0	0	0	0	0	0	0	0	1	0
68764	0	1	19	2	NA	NA	NA	NA	NA	NA	NA	NA	0	0	0	NA	NA	NA	NA	0	0	0	0	0	0	0	0	0	0	0	0	0	0	1	0
68877	0	1	30	2	NA	NA	NA	NA	NA	NA	NA	NA	1	0	0	NA	NA	NA	NA	1	1	1	1	0	0	1	0	0	0	0	0	0	0	1	0
69897	0	1	28	2	NA	NA	NA	NA	NA	NA	NA	NA	0	0	0	NA	NA	NA	NA	0	0	0	0	0	0	0	0	0	0	0	0	0	0	1	0
69248	0	1	19	2	NA	NA	NA	NA	NA	NA	NA	NA	2	0	0	NA	NA	NA	NA	1	1	1	1	0	0	1	0	0	0	0	1	0	0	0	0
32145	0	1	80	1	NA	NA	NA	NA	NA	NA	NA	NA	0	0	5	NA	NA	NA	NA	1	0	0	0	1	0	0	0	0	0	0	0	0	0	1	0
32476	0	1	73	1	NA	NA	NA	NA	NA	NA	NA	NA	0	0	0	NA	NA	NA	NA	0	0	0	0	0	0	0	0	0	0	0	0	0	0	1	0
44007	0	1	22	1	NA	NA	NA	NA	NA	NA	NA	NA	1	0	0	NA	NA	NA	NA	1	1	1	1	0	0	1	0	0	0	0	0	0	0	1	0
43781	0	1	28	1	NA	NA	NA	NA	NA	NA	NA	NA	0	0	0	NA	NA	NA	NA	0	0	0	0	0	0	0	0	0	0	0	0	0	0	1	0
19796	0	1	30	0	NA	NA	NA	NA	NA	NA	NA	NA	0	0	0	NA	NA	NA	NA	0	0	0	0	0	0	0	0	0	0	0	0	0	0	0	0
23008	0	1	18	0	NA	NA	NA	NA	NA	NA	NA	NA	2	0	0	NA	NA	NA	NA	1	1	1	1	0	0	1	0	0	0	0	0	0	0	1	0
24868	0	1	17	0	NA	NA	NA	NA	NA	NA	NA	NA	2	0	0	NA	NA	NA	NA	1	1	1	1	0	0	1	0	0	0	0	0	0	0	1	0
22180	0	1	17	0	NA	NA	NA	NA	NA	NA	NA	NA	0	0	0	NA	NA	NA	NA	0	0	0	0	0	0	0	0	0	0	0	0	0	0	1	0
22477	0	1	50	0	NA	NA	NA	NA	NA	NA	NA	NA	0	0	0	NA	NA	NA	NA	0	0	0	0	0	0	0	0	0	0	0	0	0	0	1	0
20872	0	1	52	0	NA	NA	NA	NA	NA	NA	NA	NA	0	0	0	NA	NA	NA	NA	0	0	0	0	0	0	0	0	0	0	0	0	0	0	1	0
19912	0	1	29	0	NA	NA	NA	NA	NA	NA	NA	NA	0	0	0	NA	NA	NA	NA	0	0	0	0	0	0	0	0	0	0	0	0	0	0	1	0
19922	0	1	20	0	NA	NA	NA	NA	NA	NA	NA	NA	0	0	0	NA	NA	NA	NA	0	0	0	0	0	0	0	0	0	0	0	0	0	0	1	0
23001	0	1	50	0	NA	NA	NA	NA	NA	NA	NA	NA	0	0	0	NA	NA	NA	NA	0	0	0	0	0	0	0	0	0	0	0	0	0	0	0	0
20184	0	1	26	0	NA	NA	NA	NA	NA	NA	NA	NA	0	0	0	NA	NA	NA	NA	0	0	0	0	0	0	0	0	0	0	0	0	0	0	1	0
20700	0	1	21	0	NA	NA	NA	NA	NA	NA	NA	NA	0	0	0	NA	NA	NA	NA	0	0	0	0	0	0	0	0	0	0	0	0	0	0	1	0
20088	0	1	25	0	NA	NA	NA	NA	NA	NA	NA	NA	0	0	0	NA	NA	NA	NA	0	1	0	0	0	0	1	0	0	0	0	0	0	0	1	0
22025	0	1	48	0	NA	NA	NA	NA	NA	NA	NA	NA	0	0	0	NA	NA	NA	NA	0	0	0	0	0	0	0	0	0	0	0	0	0	0	1	0
23991	0	1	15	0	NA	NA	NA	NA	NA	NA	NA	NA	0	0	0	NA	NA	NA	NA	0	0	0	0	0	0	0	0	0	0	0	0	0	0	1	0
102444	0	1	40	3	NA	NA	NA	NA	NA	NA	NA	NA	1	0	1	NA	NA	NA	NA	1	1	1	1	1	1	1	0	0	0	0	0	0	0	1	0
102467	0	1	47	3	NA	NA	NA	NA	NA	NA	NA	NA	0	0	0	NA	NA	NA	NA	0	0	0	0	0	0	0	0	0	0	0	0	0	0	0	0
102663	0	1	43	3	NA	NA	NA	NA	NA	NA	NA	NA	0	0	0	NA	NA	NA	NA	0	0	0	0	0	0	0	0	0	0	0	0	0	0	1	0
102319	0	1	43	3	NA	NA	NA	NA	NA	NA	NA	NA	0	0	0	NA	NA	NA	NA	0	0	0	0	0	0	0	0	0	0	0	0	0	0	1	0
101790	0	1	37	3	NA	NA	NA	NA	NA	NA	NA	NA	0	0	0	NA	NA	NA	NA	0	1	0	0	0	0	1	0	0	0	0	0	0	0	0	0
101714	0	1	42	3	NA	NA	NA	NA	NA	NA	NA	NA	6	0	0	NA	NA	NA	NA	1	1	1	1	0	0	1	0	0	0	0	0	0	0	1	0
102649	0	1	46	3	NA	NA	NA	NA	NA	NA	NA	NA	0	0	0	NA	NA	NA	NA	0	0	0	0	0	0	0	0	0	0	0	0	0	0	1	0
101978	0	1	50	3	NA	NA	NA	NA	NA	NA	NA	NA	2	0	0	NA	NA	NA	NA	1	1	1	1	0	0	1	0	0	0	0	0	0	0	1	0
75988	0	1	47	2	NA	NA	NA	NA	NA	NA	NA	NA	0	0	0	NA	NA	NA	NA	0	0	0	0	0	0	0	0	0	0	0	0	0	0	1	0
76424	0	1	48	2	NA	NA	NA	NA	NA	NA	NA	NA	0	0	0	NA	NA	NA	NA	0	0	0	0	0	0	0	0	0	0	0	0	0	0	1	0
16910	0	1	18	0	NA	NA	NA	NA	NA	NA	NA	NA	1	0	0	NA	NA	NA	NA	1	1	1	1	0	0	1	0	0	0	0	0	0	0	1	0
17527	0	1	20	0	NA	NA	NA	NA	NA	NA	NA	NA	0	0	0	NA	NA	NA	NA	0	0	0	0	0	0	0	0	0	0	0	0	0	0	1	0
17843	0	1	47	0	NA	NA	NA	NA	NA	NA	NA	NA	6	0	0	NA	NA	NA	NA	1	1	1	1	0	0	1	0	0	0	0	0	0	0	1	0
17932	0	1	51	0	NA	NA	NA	NA	NA	NA	NA	NA	0	0	0	NA	NA	NA	NA	0	0	0	0	0	0	0	0	0	0	0	0	0	0	1	0
17524	0	1	50	0	NA	NA	NA	NA	NA	NA	NA	NA	0	0	0	NA	NA	NA	NA	0	0	0	0	0	0	0	0	0	0	0	0	0	0	1	0
16776	0	1	47	0	NA	NA	NA	NA	NA	NA	NA	NA	0	0	0	NA	NA	NA	NA	0	0	0	0	0	0	0	0	0	0	0	0	0	0	1	0
68321	0	1	30	2	NA	NA	NA	NA	NA	NA	NA	NA	0	0	0	NA	NA	NA	NA	0	0	0	0	0	0	0	0	0	0	0	0	0	0	1	0
67384	0	1	21	2	NA	NA	NA	NA	NA	NA	NA	NA	4	4	0	NA	NA	NA	NA	1	1	1	1	0	0	1	0	0	0	1	0	0	0	0	0
68327	0	1	23	2	NA	NA	NA	NA	NA	NA	NA	NA	0	0	0	NA	NA	NA	NA	0	0	0	0	0	0	0	0	0	0	0	0	0	0	1	0
67868	0	1	28	2	NA	NA	NA	NA	NA	NA	NA	NA	2	0	1	NA	NA	NA	NA	1	1	1	1	1	1	1	0	0	0	0	0	0	0	1	0
67481	0	1	29	2	NA	NA	NA	NA	NA	NA	NA	NA	0	0	0	NA	NA	NA	NA	0	0	0	0	0	0	0	0	0	0	0	0	0	0	1	0
66946	0	1	17	2	NA	NA	NA	NA	NA	NA	NA	NA	0	0	0	NA	NA	NA	NA	1	1	0	0	0	0	0	0	0	0	0	0	0	0	1	0
67231	0	1	50	2	NA	NA	NA	NA	NA	NA	NA	NA	0	0	1	NA	NA	NA	NA	1	1	0	0	1	1	1	0	0	0	0	0	0	0	1	0
68723	0	1	49	2	NA	NA	NA	NA	NA	NA	NA	NA	1	0	0	NA	NA	NA	NA	1	1	1	1	0	0	1	0	0	0	0	0	0	0	1	0
66905	0	1	52	2	NA	NA	NA	NA	NA	NA	NA	NA	0	0	0	NA	NA	NA	NA	0	0	0	0	0	0	0	0	0	0	0	0	0	0	1	0
68160	0	1	48	2	NA	NA	NA	NA	NA	NA	NA	NA	0	0	0	NA	NA	NA	NA	0	0	0	0	0	0	0	0	0	0	0	0	0	0	1	0
30153	0	1	51	1	NA	NA	NA	NA	NA	NA	NA	NA	0	0	0	NA	NA	NA	NA	0	0	0	0	0	0	0	0	0	0	0	0	0	0	1	0
29164	0	1	38	1	NA	NA	NA	NA	NA	NA	NA	NA	0	0	0	NA	NA	NA	NA	0	0	0	0	0	0	0	0	0	0	0	0	0	0	0	0
31007	0	1	42	1	NA	NA	NA	NA	NA	NA	NA	NA	0	0	0	NA	NA	NA	NA	0	0	0	0	0	0	0	0	0	0	0	0	0	0	1	0
30134	0	1	79	1	NA	NA	NA	NA	NA	NA	NA	NA	0	0	0	NA	NA	NA	NA	0	0	0	0	0	0	0	0	0	0	0	0	0	0	1	0
31697	0	1	40	1	NA	NA	NA	NA	NA	NA	NA	NA	0	0	0	NA	NA	NA	NA	0	0	0	0	0	0	0	0	0	0	0	0	0	0	1	0
30832	0	1	39	1	NA	NA	NA	NA	NA	NA	NA	NA	0	0	0	NA	NA	NA	NA	0	0	0	0	0	0	0	0	0	0	0	0	0	0	0	0
30462	0	1	54	1	NA	NA	NA	NA	NA	NA	NA	NA	0	0	0	NA	NA	NA	NA	0	1	0	0	0	0	1	0	0	0	0	1	0	0	0	0
31897	0	1	57	1	NA	NA	NA	NA	NA	NA	NA	NA	0	0	0	NA	NA	NA	NA	0	0	0	0	0	0	0	0	0	0	0	0	0	0	1	0
29996	0	1	79	1	NA	NA	NA	NA	NA	NA	NA	NA	0	0	0	NA	NA	NA	NA	0	0	0	0	0	0	0	0	0	0	0	0	0	0	1	0
29104	0	1	36	1	NA	NA	NA	NA	NA	NA	NA	NA	0	0	0	NA	NA	NA	NA	0	0	0	0	0	0	0	0	0	0	0	0	0	0	1	0
30990	0	1	40	1	NA	NA	NA	NA	NA	NA	NA	NA	0	0	0	NA	NA	NA	NA	0	0	0	0	0	0	0	0	0	0	0	0	0	0	1	0
29528	0	1	36	1	NA	NA	NA	NA	NA	NA	NA	NA	0	0	0	NA	NA	NA	NA	0	0	0	0	0	0	0	0	0	0	0	0	0	0	1	0
30316	0	1	43	1	NA	NA	NA	NA	NA	NA	NA	NA	0	0	0	NA	NA	NA	NA	0	0	0	0	0	0	0	0	0	0	0	0	0	0	0	0
30302	0	1	29	1	NA	NA	NA	NA	NA	NA	NA	NA	0	0	0	NA	NA	NA	NA	0	0	0	0	0	0	0	0	0	0	0	0	0	0	1	0
28785	0	1	57	1	NA	NA	NA	NA	NA	NA	NA	NA	0	0	0	NA	NA	NA	NA	0	0	0	0	0	0	0	0	0	0	0	0	0	0	1	0
64796	0	1	40	2	NA	NA	NA	NA	NA	NA	NA	NA	0	0	0	NA	NA	NA	NA	0	0	0	0	0	0	0	0	0	0	0	0	0	0	1	0
65647	0	1	44	2	NA	NA	NA	NA	NA	NA	NA	NA	1	0	0	NA	NA	NA	NA	1	1	1	1	0	0	1	0	0	0	0	0	0	0	1	0
64972	0	1	40	2	NA	NA	NA	NA	NA	NA	NA	NA	5	0	0	NA	NA	NA	NA	1	1	1	1	0	0	1	0	0	0	0	0	0	0	1	0
65014	0	1	43	2	NA	NA	NA	NA	NA	NA	NA	NA	0	0	2	NA	NA	NA	NA	1	1	0	0	1	0	1	0	0	0	0	0	0	0	1	0
57733	0	1	33	2	NA	NA	NA	NA	NA	NA	NA	NA	5	0	0	NA	NA	NA	NA	1	1	1	1	0	0	1	0	0	0	0	0	0	0	1	0
57529	0	1	36	2	NA	NA	NA	NA	NA	NA	NA	NA	0	0	6	NA	NA	NA	NA	1	1	0	0	1	1	1	0	0	0	0	0	0	0	1	0
56767	0	1	40	2	NA	NA	NA	NA	NA	NA	NA	NA	3	0	0	NA	NA	NA	NA	1	1	1	1	0	0	1	0	0	0	0	0	0	0	0	0
50726	0	1	35	1	NA	NA	NA	NA	NA	NA	NA	NA	1	1	20	NA	NA	NA	NA	1	1	1	1	1	1	1	0	0	0	1	0	0	0	1	0
50507	0	1	36	1	NA	NA	NA	NA	NA	NA	NA	NA	2	0	0	NA	NA	NA	NA	1	0	1	0	0	0	0	0	0	0	0	0	0	0	1	0
49472	0	1	52	1	NA	NA	NA	NA	NA	NA	NA	NA	0	0	0	NA	NA	NA	NA	0	0	0	0	0	0	0	0	0	0	0	0	0	0	1	0
48534	0	1	49	1	NA	NA	NA	NA	NA	NA	NA	NA	0	0	0	NA	NA	NA	NA	0	0	0	0	0	0	0	0	0	0	0	0	0	0	1	0
50062	0	1	53	1	NA	NA	NA	NA	NA	NA	NA	NA	2	0	0	NA	NA	NA	NA	1	1	1	1	0	0	1	0	0	0	0	0	0	0	0	0
100522	0	1	22	3	NA	NA	NA	NA	NA	NA	NA	NA	0	0	0	NA	NA	NA	NA	0	0	0	0	0	0	0	0	0	0	0	0	0	0	1	0
100622	0	1	23	3	NA	NA	NA	NA	NA	NA	NA	NA	2	0	0	NA	NA	NA	NA	1	1	1	1	0	0	1	0	0	0	0	0	0	0	1	0
101542	0	1	36	3	NA	NA	NA	NA	NA	NA	NA	NA	0	0	0	NA	NA	NA	NA	0	0	0	0	0	0	0	0	0	0	0	0	0	0	1	0
101442	0	1	40	3	NA	NA	NA	NA	NA	NA	NA	NA	0	0	0	NA	NA	NA	NA	0	0	0	0	0	0	0	0	0	0	0	0	0	0	1	0
10050	0	1	34	3	NA	NA	NA	NA	NA	NA	NA	NA	0	0	0	NA	NA	NA	NA	0	0	0	0	0	0	0	0	0	0	0	0	0	0	1	0
90223	0	1	19	2	NA	NA	NA	NA	NA	NA	NA	NA	2	0	0	NA	NA	NA	NA	1	1	1	1	0	0	1	0	0	0	0	0	0	0	1	0
	0	1	14	2	NA	NA	NA	NA	NA	NA	NA	NA	5	0	0	NA	NA	NA	NA	1	1	1	1	0	0	1	0	0	0	0	0	0	0	1	0
	0	1	15	2	NA	NA	NA	NA	NA	NA	NA	NA	0	0	0	NA	NA	NA	NA	0	0	0	0	0	0	0	0	0	0	0	0	0	0	1	0
88157	0	1	29	2	NA	NA	NA	NA	NA	NA	NA	NA	0	0	0	NA	NA	NA	NA	0	0	0	0	0	0	0	0	0	0	0	0	0	0	1	0
	0	1	15	2	NA	NA	NA	NA	NA	NA	NA	NA	0	0	0	NA	NA	NA	NA	0	0	0	0	0	0	0	0	0	0	0	0	0	0	1	0
	0	1	15	2	NA	NA	NA	NA	NA	NA	NA	NA	0	0	0	NA	NA	NA	NA	0	0	0	0	0	0	0	0	0	0	0	0	0	0	1	0
93540	0	1	36	2	NA	NA	NA	NA	NA	NA	NA	NA	2	0	0	NA	NA	NA	NA	1	1	1	1	0	0	0	0	1	0	0	0	0	0	1	0
88526	0	1	38	2	NA	NA	NA	NA	NA	NA	NA	NA	3	0	0	NA	NA	NA	NA	1	1	1	1	0	0	1	0	0	0	0	0	0	0	1	0
92815	0	1	23	2	NA	NA	NA	NA	NA	NA	NA	NA	5	0	0	NA	NA	NA	NA	1	1	1	1	0	0	1	0	0	0	0	0	0	0	1	0
91582	0	1	27	2	NA	NA	NA	NA	NA	NA	NA	NA	1	0	0	NA	NA	NA	NA	1	1	1	1	0	0	1	0	0	0	0	0	0	0	0	0
89618	0	1	28	2	NA	NA	NA	NA	NA	NA	NA	NA	0	0	0	NA	NA	NA	NA	0	0	0	0	0	0	0	0	0	0	0	0	0	0	1	0
92065	0	1	23	2	NA	NA	NA	NA	NA	NA	NA	NA	0	0	0	NA	NA	NA	NA	0	0	0	0	0	0	0	0	0	0	0	0	0	0	1	0
94437	0	1	26	2	NA	NA	NA	NA	NA	NA	NA	NA	0	0	0	NA	NA	NA	NA	0	0	0	0	0	0	0	0	0	0	0	0	0	0	1	0
19289	0	1	45	0	NA	NA	NA	NA	NA	NA	NA	NA	0	0	0	NA	NA	NA	NA	0	0	0	0	0	0	0	0	0	0	0	0	0	0	1	0
19319	0	1	40	0	NA	NA	NA	NA	NA	NA	NA	NA	0	0	0	NA	NA	NA	NA	0	0	0	0	0	0	0	0	0	0	0	0	0	0	1	0
18875	0	1	42	0	NA	NA	NA	NA	NA	NA	NA	NA	0	0	0	NA	NA	NA	NA	0	1	0	0	0	0	0	0	1	0	0	0	0	0	1	0
28326	0	1	77	1	NA	NA	NA	NA	NA	NA	NA	NA	0	0	0	NA	NA	NA	NA	0	0	0	0	0	0	0	0	0	0	0	0	0	0	1	0
100096	1	0	19	0	0	0	2020-03-05	0	0	1		Yes	0	0	0	1	1			0	0	0	0	0	0	0	0	0	0	0	0	0	0	1	0
	1	0	73	0	0	0	2019-05-15	0	0	1		Yes	0	0	2		1			1	1	0	0	1	1	1	0	0	0	0	0	0	0	1	0
32858	1	0	21	1	0	0	2020-06-17	0	0	1		Yes	0	0	0		1		1	0	0	0	0	0	0	0	0	0	0	0	0	0	0	1	0
33436	1	0	14	1	0	0	2020-02-14	0	0	1		Yes	0	0	0		1			0	0	0	0	0	0	0	0	0	0	0	0	0	0	0	0
	1	0	52	0	1	1	2019-07-04	0	0	0		Yes	0	0	0		1			0	1	0	0	0	0	1	0	0	0	0	0	0	0	1	0
	1	0	18	3	0	0	2019-09-25	0	0	1		Yes	3	0	0	1				1	1	1	1	0	0	1	0	0	0	0	0	0	0	0	0
40082	1	0	60	1	0	0	2020-02-26	0	0	1		Yes	0	0	0	1	1			0	0	0	0	0	0	0	0	0	0	0	0	0	0	1	0
40051	1	0	65	1	0	0	2020-12-28	0	3	1		Yes	0	0	0	1			1	1	1	1	1	0	0	0	1	0	0	0	0	0	0	1	0
21583	1	0	24	0	0	0	2020-12-28	0	3	1		Yes	0	0	0	1				0	0	0	0	0	0	0	0	0	0	0	0	0	0	1	0
42963	1	0	66	1	1	1	2020-08-03	0	3	0	2017	Yes	0	0	0	1			1	0	0	0	0	0	0	0	0	0	0	0	0	0	0	1	0
	1	0	23	2	1	1	2018-12-01	0	2	2		Yes	0	0	0		1			0	1	0	0	0	0	0	0	1	0	0	0	0	0	1	0
23511	1	0	11	0	0	0	2020-03-09	0	0			Yes	0	0	0	1				0	0	0	0	0	0	0	0	0	0	0	0	0	0	1	0
	1	0	49	0	1	1	2021-01-22	0	3	0	2018	Yes	0	0	0		1			0	0	0	0	0	0	0	0	0	0	0	0	0	0	1	0
	1	0	23	0	0	0	2019-10-27	0	0	1		Yes	0	0	0	1	1			0	0	0	0	0	0	0	0	0	0	0	0	0	0	1	0
10635	1	0	43	3	1	0	2020-01-21	1	1	0	2020	Yes	10	0	0			1		1	0	1	0	0	0	0	0	0	1	0	0	0	0	1	0
	1	0	50	0	0	0	2019-12-09	0	0	1		Yes	0	0	0		1			0	1	0	0	0	0	0	0	1	0	0	0	0	0	0	0
	1	0	17	2	0	0	2019-07-03	0	0	1		Yes	1	0	6		1			1	1	1	1	1	1	1	0	0	0	0	0	0	0	1	0
	1	0	80	1	0	0	2019-03-06	0	1	1		Yes	0	0	0	1	1			0	0	0	0	0	0	0	0	0	0	0	0	0	0	1	0
	1	0	30	1	1	1	2019-09-19	1	1	0		Yes	0	0	0		1			0	0	0	0	0	0	0	0	0	0	0	0	0	0	1	0
	1	0	36	3	0	0	2020-05-27	0	3	1		Yes	1	0	0	1	1			1	0	1	0	0	0	0	0	0	0	0	0	0	0	1	0
	1	0	34	2	0	0	2019-06-29	0	0	1		Yes	1	0	2	1				1	1	1	1	1	1	1	0	0	0	0	0	0	0	1	0
	1	0	9	2	0	0	2019-09-20	1	1	0		Yes	0	0	0		1			0	0	0	0	0	0	0	0	0	0	0	0	0	0	1	0
94690	1	0	22	2	1	1	2021-01-01	0	3	0	2020	Yes	0	0	0	1	1			0	0	0	0	0	0	0	0	0	0	0	0	0	0	0
	1	1	35	1	0	0	2018-12-14	0	0	1		Yes	0	0	0	1				0	0	0	0	0	0	0	0	0	0	0	0	0	0	1	0
	1	1	50	1	0	0	2019-07-25	0	0	0		Yes	0	0	0	1				0	0	0	0	0	0	0	0	0	0	0	0	0	0	0	0
	1	1	24	1	0	0	2019-11-02	0	0	1		Yes	0	0	0		1		1	0	0	0	0	0	0	0	0	0	0	0	0	0	0	1	0
34663	1	1	25	1	0	0	2020-06-04	0	0	1		Yes	0	0	0	1	1			0	0	0	0	0	0	0	0	0	0	0	0	0	0	1	0
60749	1	1	60	2	0	0	2020-08-06	0	1	1		Yes	4	0	0	1	1			1	1	1	1	0	0	1	0	0	0	0	0	0	0	0	0
6509	1	1	42	0	0	0	2020-12-17	0	3	1		Yes	3	0	3		1		1	1	0	1	0	1	0	0	0	0	0	0	0	0	0	1	0
99139	1	1	53	3	0	0	2020-12-16	0	3	1		Yes	0	0	0		1		1	0	0	0	0	0	0	0	0	0	0	0	0	0	0	1	0
	1	1	61	1	0	0	2019-02-06	0	0	1		Yes	0	0	0		1			0	0	0	0	0	0	0	0	0	0	0	0	0	0	0	0
	1	1	60	1	0	0	2021-01-30	0	3	1		Yes	0	0	0	1				0	0	0	0	0	0	0	0	0	0	0	0	0	0	0	0
106897	1	1	80	1	0	0	2020-03-12	0	1	1		Yes	0	0	0		1		1	0	0	0	0	0	0	0	0	0	0	0	0	0	0	1	0
	1	1	25	1	0	0	2020-09-10	0	3	1		Yes	1	0	15	1	1			1	1	1	1	1	1	1	0	0	0	0	0	0	0	1	0
	1	1	22	1	1	1	2021-01-22	0	3	0	2019	Yes	0	0	0		1			0	0	0	0	0	0	0	0	0	0	0	0	0	0	1	0
	1	1	25	0	0	0	2019-08-27	0	0	1		Yes	0	0	0	1				0	0	0	0	0	0	0	0	0	0	0	0	0	0	1	0
24102	1	1	48	0	1	1	2020-04-01	0	3	0	2019	Yes	0	0	0		1			0	0	0	0	0	0	0	0	0	0	0	0	0	0	1	0
101934	1	1	41	3	0	0	2021-01-02	0	3	1		Yes	0	0	0		1		1	0	0	0	0	0	0	0	0	0	0	0	0	0	0	1	0
	1	1	50	2	0	0	2019-10-20	0	0	1		Yes	0	0	0		1			0	0	0	0	0	0	0	0	0	0	0	0	0	0	1	0
	1	1	18	0	0	0	2019-04-22	0	0	1		Yes	0	0	5	1				1	1	0	0	1	1	0	0	1	0	0	0	0	0	1	0
	1	1	28	2	0	0	2019-11-28	0	0	1		Yes	0	0	0		1			0	0	0	0	0	0	0	0	0	0	0	0	0	0	0	0
67250	1	1	52	2	0	0	2020-05-09	0	1	1		Yes	0	0	0	1				0	0	0	0	0	0	0	0	0	0	0	0	0	0	0	0
	1	1	40	1	1	1	2019-06-21	0	2	0		Yes	0	0	4		1			1	1	0	0	1	1	1	0	0	0	0	0	0	0	1	0
29412	1	1	36	1	0	0	2020-07-18	0	3	1		Yes	0	0	0	1	1	1		0	0	0	0	0	0	0	0	0	0	0	0	0	0	1	0
31262	1	1	55	1	0	0	2020-12-14	0	3	1		Yes	0	0	0	1				0	1	0	0	0	0	0	0	1	0	0	1	0	0	0	0
	1	1	42	2	1	1	2019-09-21	0	1	0	2018	Yes	0	0	0		1			0	0	0	0	0	0	0	0	0	0	0	0	0	0	1	0
58113	1	1	37	2	0	0	2020-06-25	0	3	1		Yes	4	0	0		1			1	1	1	1	0	0	1	0	0	0	0	0	0	0	1	0
49976	1	1	35	1	0	0	2020-04-07	0	0	1		Yes	0	0	0	1				0	0	0	0	0	0	0	0	0	0	0	1	1	0	0	0
	1	1	55	1	0	0	2020-12-30	0	3	1		Yes	0	0	0	1				0	0	0	0	0	0	0	0	0	0	0	0	0	0	1	0
	1	1	19	3	0	0	2019-10-14	0	0	1		Yes	0	0	0	1	1			0	0	0	0	0	0	0	0	0	0	0	0	0	0	1	0
	1	1	24	2	0	1	2019-07-02	0	1	1		Yes	0	0	0		1			0	0	0	0	0	0	0	0	0	0	0	0	0	0	0	0
	1	1	42	0	1	1	2020-07-13	0	3	0	2019	Yes	0	0	0		1		1	0	0	0	0	0	0	0	0	0	0	0	0	0	0	1	0

## Sheet: Codes
Case	1
Control	2
Sex
Male	1
Female	2
PHC
Telegaon	0
Anji	1
Waifad	2
Kharangana	3
Yes	1
No	2
