# Supplementary material for: Association between livestock exposures and human tuberculosis in Wardha, Central India: An exploratory case-control study
Source: PLoS One. 2026 Jan 2;21(1):e0339024. doi: 10.1371/journal.pone.0339024 (PMC12758689; doi:10.1371/journal.pone.0339024)
Supplement: S2 Dataset — (XLSX) [file pone.0339024.s008.xlsx]

## Sheet: final data
Animal Sr No	Type	Case_Control	Village	Age	Sex	Preg	Milkin	Health	PPD Done	B1	A1	Reading date	B2	A2	SIT (B2-B1)	A2-A1	CCT (B-A)	PPD Interpretation (SCCIT)	d PPD A	d PPD B	IGRA B-A	IGRA interpretation	Repeat Avian OD.	Repeat Bovine OD	Repeat IGRA value	Round
34	Goat	Case	Madani	2	F	Yes	No	Good	No										0.047	0.0265	-0.0205					1
36	Goat	Case	Seloo Kate	0.5	M	No	No	Average	No										0.1065	0.0975	-0.009					1
37	Goat	Case	Seloo Kate	8	F	No	Yes	Average	No										0.0375	-0.016	-0.0535					1
38	Goat	Case	Seloo Kate	1	F	Yes	No	Average	No										0.2125	0.131	-0.0815					1
39	Goat	Case	Seloo Kate	1	F	Yes	No	Average	No										0.0485	0.001	-0.0475					1
40	Goat	Case	Seloo Kate	1	F	No	No	Average	No										0.1025	0.031	-0.0715					1
41	Goat	Case	Seloo Kate	2	F	No	Yes	Average	No										0.227	0.1295	-0.0975					1
42	Goat	Case	Seloo Kate	0.5	F	No	No	Average	No										0.035	-0.0095	-0.0445					1
43	Goat	Case	Seloo Kate	0.5	F	No	No	Average	No										0.0335	0.0275	-0.006					1
44	Goat	Case	Seloo Kate	11	F	Yes	No	Average	No										0.037	0.019	-0.018					1
51	Goat	Case	Satoda	4	F	Yes	No	Good	No										0.0095	0.0685	0.059					1
53	Goat	Case	Satoda	2	M	_	_	Good	No										0.0065	-0.01	-0.0165					1
192	Goat	Case	Rotha	0.8	M	_	_	Good	No										0.0065	0.006	-0.0005					2
193	Goat	Case	Rotha	0.4	M	_	_	Good	No										0.003	0.0075	0.0045					2
195	Goat	Case	Rotha	1	F	No	No	Good	No										-0.004	-0.0055	-0.0015					2
196	Goat	Case	Rotha	2	F	No	Yes	Good	No										-0.0065	-0.0035	0.003					2
197	Goat	Case	Rotha	1	M	No	No	Good	No										-0.0045	-0.007	-0.0025					2
321	Goat	Case	Sevagram	11	F	Yes	Yes	Good	No										0.0015	0.0385	0.037					2
323	Goat	Case	Sevagram	1	F	No	No	Good	No										0.0015	0.011	0.0095					2
214	Goat	Case	Chaka Majara	2	F	No	No	Good											0.0115	0.0135	0.002	Pokeweed weak but passed				2
215	Goat	Case	Chaka Majara	5	F	No	Yes	Good											0.0145	0.013	-0.0015					2
216	Goat	Case	Chaka Majara	4	F	No	Yes	Good											0.018	0.018	0					2
31	Goat	Control	Madani	4	F	No	Yes	Good	No										-0.025	-0.008	0.017					1
32	Goat	Control	Madani	2	F	Yes	No	Good	No										0.0035	-0.0055	-0.009					1
33	Goat	Control	Madani	2	F	No	Yes	Good	No										0.01	0.0495	0.0395					1
45	Goat	Control	Seloo Kate	2	F	No	Yes	Good	No										-0.0195	-0.023	-0.0035					1
46	Goat	Control	Seloo Kate	2	F	No	Yes	Good	No										0.086	0.0455	-0.0405					1
47	Goat	Control	Seloo Kate	7	F	No	Yes	Good	No										0.0055	0.009	0.0035					1
70	Goat	Control	Pavnar	0.8	M	_	_	Good	No										-0.014	0.0025	0.0165					1
71	Goat	Control	Pavnar	1	F	Yes	No	Good	No										-0.0015	-0.001	0.0005					1
86	Goat	Control	Talegaon Tal.	3	F	No	No	Good	No										0.077	0.029	-0.048					1
87	Goat	Control	Talegaon Tal.	3	F	No	Yes	Good	No										0.1375	0.078	-0.0595					1
306	Buffalo	Case	Talegaon Talatule	3	F	No	No	Good	Yes	9	9	2022-01-08	11	12	2	3	-1		0.0635	0.027	-0.0365					2
88	Goat	Control	Talegaon Tal.	4	F	Yes	Yes	Good	No										0.01	-0.0005	-0.0105					1
89	Goat	Control	Talegaon Tal.	5	F	Yes	Yes	Good	No										0.058	0.0195	-0.0385					1
90	Goat	Control	Talegaon Tal.	3	F	No	Yes	Good	No										0.017	0.01	-0.007					1
141	Buffalo	Control	Seloo Kate	1	F	No	No	Good	Yes	6	6	2021-10-01	7	7	1	1	0		0.0365	0.0395	0.003					1
91	Goat	Control	Talegaon Tal.	4	F	No	Yes	Good	No										0.099	0.054	-0.045					1
92	Goat	Control	Talegaon Tal.	5	F	No	Yes	Good	No										0.0165	0.01	-0.0065					1
93	Goat	Control	Talegaon Tal.	2.5	F	No	Yes	Good	No										0.1475	0.0665	-0.081					1
94	Goat	Control	Talegaon Tal.	1.5	F	No	No	Good	No										0.2435	0.1705	-0.073					1
140	Buffalo	Control	Seloo Kate	1	M	_	_	Good	Yes	5	5	2021-10-01	5	6	0	1	-1		0.0615	0.029	-0.0325					1
96	Goat	Control	Talegaon Tal.	4	F	No	Yes	Good	No										0.082	0.021	-0.061					1
97	Goat	Control	Talegaon Tal.	6	F	No	Yes	Good	No										0.6145	0.353	-0.2615					1
98	Goat	Control	Talegaon Tal.	2.5	F	No	Yes	Good	No										0.1945	0.11	-0.0845					1
99	Goat	Control	Talegaon Tal.	4	F	Yes	No	Good	No										0.4105	0.2835	-0.127					1
105	Goat	Control	Sonegaon	2	F			Good	No										0.1215	0.066	-0.0555					1
106	Goat	Control	Sonegaon	0.6	M			Good	No										-0.016	-0.008	0.008					1
228	Buffalo	Control	Waigaon Nipani	3	F	No	No	Good	Yes	7	8	2021-12-23	8	9	1	1	0		0.01	0.0125	0.0025					2
107	Goat	Control	Sonegaon	0.6	M			Good	No										-0.0385	0.0095	0.048					1
129	Goat	Control	Sonegaon	5	F	Yes	No	Good	No										0.001	0.0825	0.0815					1
130	Goat	Control	Sonegaon	1	F	Yes	No	Good	No										-0.0195	0.031	0.0505					1
227	Buffalo	Control	Waigaon Nipani	2	M	_	_	Good	Yes	6	6	2021-12-23	6	7	0	1	-1		0.156	0.039	-0.117					2
229	Buffalo	Control	Waigaon Nipani	2	F	No	No	Good	Yes	7	6	2021-12-23	7	9	0	3	-3		0.2415	0.0965	-0.145					2
134	Goat	Control	Seloo Kate	2	F	No	No	Good	No										-0.056	-0.0365	0.0195					1
135	Goat	Control	Seloo Kate	1	F	No	No	Good	No										-0.037	0.008	0.045					1
237	Goat	Control	Kurzadi	3	F	Yes	No	Good	No										0.0105	0.006	-0.0045					2
238	Goat	Control	Kurzadi	0.6	M	_	_	Good	No										-0.002	-0.0015	0.0005					2
239	Goat	Control	Kurzadi	0.6	F	_	_	Good	No										0.0155	0.0055	-0.01					2
240	Goat	Control	Kurzadi	1	F	Yes	No	Good	No										0.0025	0.001	-0.0015					2
289	Goat	Control	Barbadi	5	F	Yes	No	Good	No										-0.004	-0.02	-0.016					2
290	Goat	Control	Barbadi	5	F	Yes	Yes	Good	No										0.0025	-0.0025	-0.005					2
291	Goat	Control	Barbadi	8	F	Yes	No	Good	No										0.0035	0.002	-0.0015					2
292	Goat	Control	Barbadi	1	M	_	_	Good	No										0.009	0.01	0.001					2
293	Goat	Control	Barbadi	2	F	Yes	No	Good	No										0.05	0.002	-0.048					2
294	Goat	Control	Barbadi	2	F	Yes	No	Good	No										0.0095	0.0065	-0.003					2
311	Goat	Control	Barbadi	3	F	Yes	No	Good	No										-0.02	-0.0405	-0.0205					2
312	Goat	Control	Barbadi	2	F	Yes	Yes	Good	No										0.0155	0.0065	-0.009					2
313	Goat	Control	Barbadi	4	F	Yes	Yes	Good	No										-0.001	-0.002	-0.001					2
314	Goat	Control	Barbadi	5	F	Yes	Yes	Good	No										0.0045	-0.001	-0.0055					2
315	Goat	Control	Madani	7	F	Yes	Yes	Good	No										0.0085	0.0095	0.001					2
113	Cattle	Case	Bhankheda	7	M	_	_	Good	Yes	8	6	2021-09-25	10	8	2	2	0		1.363	1.3635	0.0005					1
316	Goat	Control	Madani	10	F	Yes	Yes	Good	No										-0.006	-0.004	0.002					2
320	Goat	Control	Madani	2	F	Yes	Yes	Good	No										0.009	0.0025	-0.0065					2
283	Goat	Control	Chaka Majara	1	M	No	No	Good	No										0.014	0.0085	-0.0055					2
284	Goat	Control	Chaka Majara	1	M	No	No	Good	No										0.007	0.0185	0.0115					2
285	Goat	Control	Chaka Majara	0.5	F	Yes	No	Good	No										0.016	0.01	-0.006					2
114	Cattle	Case	Bhankheda	8	M	_	_	Good	Yes	8	8	2021-09-25	10	9	2	1	1		-0.0815	-0.116	-0.0345					1
132	Cattle	Case	Dhanora	17	M	_	_	Good	Yes	6	5	2021-09-30	8	9	2	4	-2		0.082	0.0285	-0.0535					1
131	Cattle	Case	Dhanora	18	M	_	_	Good	Yes	5	6	2021-09-30	6	6	1	0	1		0.019	0.036	0.017					1
210	Cattle	Case	Dahegaon Misskin	11	M	_	_	Good	Yes	9	10	2021-12-17	14	14	5	4	1		0.0615	0.037	-0.0245					2
305	Cattle	Case	Talegaon Talatule	10	M	_	_	Good	Yes	6	6	2022-01-08	11	13	5	7	-2		0.041	0.025	-0.016					2
304	Cattle	Case	Talegaon Talatule	12	M	_	_	Good	Yes	7	7	2022-01-08	10	9	3	2	1		0	-0.0015	-0.0015					2
177	Cattle	Case	Rotha	11	M	_	_	Good	Yes	6	5	2021-12-09	8	6	2	1	1		0.025	-0.01	-0.035					2
178	Cattle	Case	Rotha	12	M	_	_	Good	Yes	5	6	2021-12-09	7	7	2	1	1		0.018	0.0105	-0.0075					2
181	Cattle	Case	Rotha	9	F	Yes	Yes	Good	Yes	5	5	2021-12-09	7	7	2	2	0		0.0065	0.006	-0.0005					2
172	Cattle	Case	Rotha	3	F	No	Yes	Good	Yes	5	5	2021-12-09	6	7	1	2	-1		0.2875	0.046	-0.2415					2
173	Cattle	Case	Rotha	4	F	No	Yes	Good	Yes	4	4	2021-12-09	5	6	1	2	-1		0.006	0.01	0.004					2
179	Cattle	Case	Rotha	7	F	Yes	_	Good	Yes	8	8	2021-12-09	9	8	1	0	1		0.222	0.07	-0.152					2
180	Cattle	Case	Rotha	7	F	Yes	Yes	Good	Yes	6	6	2021-12-09	7	7	1	1	0		0.037	0.0275	-0.0095					2
202	Cattle	Case	Tigaon	4	F	No	Yes	Good	Yes	6	6	2021-12-16	7	7	1	1	0		0.0525	0.066	0.0135					2
209	Cattle	case	Dahegaon Misskin	10	M	_	_	Good	Yes	8	8	2021-12-17	9	9	1	1	0		0.1655	0.097	-0.0685					2
218	Cattle	Case	Chaka Majara	11	M	_	_	Good	Yes	7	7	2021-12-18	8	9	1	2	-1		0.043	0.0435	0.0005					2
246	Cattle	Case	Waigaon Nipani	5	F	No	Yes	Good	Yes	6	5	2021-12-25	7	9	1	4	-3		0.1095	0.073	-0.0365					2
174	Cattle	Case	Rotha	7	F	No	Yes	Good	Yes	5	5	2021-12-09	5	5	0	0	0		0.088	0.0425	-0.0455					2
175	Cattle	Case	Rotha	2	F	No	No	Good	Yes	4	4	2021-12-09	4	5	0	1	-1		0.0495	0.032	-0.0175					2
176	Cattle	Case	Rotha	2	F	No	No	Good	Yes	3	3	2021-12-09	3	4	0	1	-1		-0.008	-0.0365	-0.0285					2
217	Cattle	Case	Chaka Majara	12	M	_	_	Good	Yes	10	7	2021-12-18	10	8	0	1	-1		0.0315	0.0205	-0.011					2
219	Cattle	Case	Chaka Majara	7	F	No	Yes	Good	Yes	7	6	2021-12-18	7	8	0	2	-2		0.0235	-0.028	-0.0515	Pokeweed weak but passed				2
272	Cattle	Case	Anji	7	F	No	Yes	Good	Yes	6	6	2021-01-01	6	6	0	0	0		-0.004	-0.0055	-0.0015					2
48	Cattle	Control	Satoda	12	F	Yes	Yes	Average	No										0.24	0.292	0.052					1
60	Cattle	Control	Pavnar	4	F	Yes	No	Good	No										0.1215	0.1875	0.066					1
103	Cattle	Control	Sonegaon	5	F	Yes	No	Good	No										0.1385	0.0755	-0.063					1
123	Cattle	Control	Karanji Bhoge	4	F	Yes	Yes	Good	No										0.0115	0.0555	0.044					1
137	Cattle	Control	Seloo Kate	6	F	Yes	Yes	Good	No										0.015	0.043	0.028					1
24	Cattle	Control	Madani	10	F	Yes	Yes	Good	No										0.2885	0.12	-0.1685					1
80	Cattle	Control	Dhanora	4	M	_	_	Good	Yes	9	9	2021-09-18	20	16	11	7	4	Positive	0.023	0.0235	0.0005					1
28	Cattle	Control	Madani	14	M	_	_	Poor	Yes	8	6	2021-09-11	17	15	9	9	0		0.6735	0.0435	-0.63					1
144	Cattle	Control	Seloo Kate	18	M	_	_	Good	Yes	8	7	2021-10-01	15	12	7	5	2		0.292	0.384	0.092					1
29	Cattle	Control	Madani	7	M	_	_	Good	Yes	8	7	2021-09-11	14	17	6	10	-4									1
151	Cattle	Control	Seloo Kate	13	M	_	_	Good	Yes	9	8	2021-10-02	15	14	6	6	0		0.032	0.0355	0.0035					1
49	Cattle	Control	Satoda	10	M	_	_	Good	Yes	9	8	2021-09-16	14	16	5	8	-3		0.4845	0.218	-0.2665					1
81	Cattle	Control	Dhanora	9	M	_	_	Good	Yes	10	10	2021-09-18	15	15	5	5	0									1
27	Cattle	Control	Madani	10	M	_	_	Good	Yes	7	6	2021-09-11	11	9	4	3	1									1
50	Cattle	Control	Satoda	11	M	_	_	Good	Yes	7	6	2021-09-16	11	11	4	5	-1		0.0235	0.0025	-0.021					1
62	Cattle	Control	Pavnar	3	F	No	No	Good	Yes	4	4	2021-09-17	8	7	4	3	1									1
72	Cattle	Control	Pavnar	17	M	_	_	Good	Yes	9	10	2021-09-17	13	14	4	4	0		-0.003	-0.0055	-0.0025					1
117	Cattle	Control	Taroda	10	M	_	_	Good	Yes	8	7	2021-09-26	12	12	4	5	-1		0.0125	0.005	-0.0075					1
142	Cattle	Control	Seloo Kate	5	M	_	_	Good	Yes	13	11	2021-10-01	17	15	4	4	0		0.133	0.13	-0.003					1
35	Cattle	Control	Madani	4	F	Yes	Yes	Good	Yes	7	6	2021-09-11	10	7	3	1	2	Inconc.	0.065	0.037	-0.028					1
67	Cattle	Control	Pavnar	5	M	_	_	Good	Yes	10	8	2021-09-17	13	11	3	3	0		-0.013	0	0.013					1
110	Cattle	Control	Sonegaon	18	M	_	_	Good	Yes	9	8	2021-09-25	12	10	3	2	1		-0.1645	-0.168	-0.0035					1
111	Cattle	Control	Sonegaon	15	M	_	_	Good	Yes	8	7	2021-09-25	11	9	3	2	1		-0.1255	-0.1425	-0.017					1
125	Cattle	Control	Karanji Bhoge	15	M	_	_	Good	Yes	8	7	2021-09-26	11	9	3	2	1		0.088	0.177	0.089					1
148	Cattle	Control	Seloo Kate	13	M	_	_	Good	Yes	8	8	2021-10-01	11	13	3	5	-2		0.0935	0.098	0.0045					1
150	Cattle	Control	Seloo Kate	13	M	_	_	Good	Yes	9	8	2021-10-02	12	10	3	2	1									1
25	Cattle	Control	Madani	2.5	F	No	No	Poor	Yes	4	4	2021-09-11	6	8	2	4	-2		0.066	0.034	-0.032					1
30	Cattle	Control	Madani	9	M	_	_	Good	Yes	8	7	2021-09-11	10	11	2	4	-2									1
54	Cattle	Control	Satoda	9	F	No	Yes	Good	Yes	5	5	2021-09-16	7	7	2	2	0		0.1445	0.092	-0.0525					1
55	Cattle	Control	Satoda	10	F	Yes	Yes	Good	Yes	7	8	2021-09-16	9	11	2	3	-1		-0.006	-0.0385	-0.0325					1
64	Cattle	Control	Pavnar	6	M	_	_	Good	Yes	12	9	2021-09-17	14	13	2	4	-2									1
68	Cattle	Control	Pavnar	3	M	_	_	Good	Yes	10	9	2021-09-17	12	12	2	3	-1		0.0315	0.0355	0.004					1
69	Cattle	Control	Pavnar	3	M	_	_	Good	Yes	13	12	2021-09-17	15	15	2	3	-1									1
77	Cattle	Control	Dhanora	4	F	Yes	Yes	Good	Yes	5	5	2021-09-18	7	9	2	4	-2		0.088	0.03	-0.058					1
79	Cattle	Control	Dhanora	11	M	_	_	Good	Yes	6	5	2021-09-18	8	7	2	2	0		0.0325	0.034	0.0015					1
102	Cattle	Control	Sonegaon	3	F	Yes	No	Good	Yes	6	6	2021-09-25	8	7	2	1	1		0.1135	0.1215	0.008					1
104	Cattle	Control	Sonegaon	15	M	_	_	Good	Yes	9	8	2021-09-25	11	13	2	5	-3		0.0185	0.0035	-0.015					1
116	Cattle	Control	Taroda	8	M	_	_	Good	Yes	7	7	2021-09-26	9	11	2	4	-2		0.03	0.0665	0.0365					1
118	Cattle	Control	Taroda	10	M	_	_	Good	Yes	9	8	2021-09-26	11	9	2	1	1		0.0425	0.0185	-0.024					1
124	Cattle	Control	Karanji Bhoge	14	M	_	_	Good	Yes	9	9	2021-09-26	11	13	2	4	-2		-0.0005	0.019	0.0195					1
143	Cattle	Control	Seloo Kate	16	M	_	_	Good	Yes	11	9	2021-10-01	13	10	2	1	1		-0.0315	0.0165	0.048					1
146	Cattle	Control	Seloo Kate	6	F	No	Yes	Good	Yes	4	4	2021-10-01	6	6	2	2	0		0.02	0.0195	-0.0005					1
152	Cattle	Control	Seloo Kate	8	F	No	No	Good	Yes	5	4	2021-10-02	7	8	2	4	-2		0.0145	0.019	0.0045					1
26	Cattle	Control	Madani	7	M	_	_	Good	Yes	12	9	2021-09-11	13	12	1	3	-2									1
56	Cattle	Control	Pavnar	15	M	_	_	Good	Yes	11	9	2021-09-16	12	11	1	2	-1		0.0525	0.0205	-0.032					1
61	Cattle	Control	Pavnar	8	F	No	Yes	Good	Yes	3	3	2021-09-17	4	5	1	2	-1		0.084	0.0265	-0.0575					1
66	Cattle	Control	Pavnar	2.5	F	No	No	Good	Yes	4	4	2021-09-17	5	5	1	1	0		0.199	0.1215	-0.0775					1
75	Cattle	Control	Dhanora	14	F	Yes	Yes	Good	Yes	6	6	2021-09-18	7	10	1	4	-3		0.1375	0.1295	-0.008					1
82	Cattle	Control	Dhanora	9	M	_	_	Good	Yes	10	10	2021-09-18	11	14	1	4	-3									1
83	Cattle	Control	Dhanora	3	F	Yes	No	Good	Yes	6	5	2021-09-18	7	7	1	2	-1		0.0285	-0.0085	-0.037					1
84	Cattle	Control	Dhanora	5	M	Yes	No	Good	Yes	7	6	2021-09-18	8	9	1	3	-2		0.0055	0.02	0.0145					1
85	Cattle	Control	Dhanora	5	M	Yes	No	Good	Yes	8	6	2021-09-18	9	8	1	2	-1		0.07	0.088	0.018					1
100	Cattle	Control	Talegaon Tal.	10	M	_	_	Good	Yes	7	7	2021-09-25	8	8	1	1	0		-0.1765	-0.1455	0.031					1
101	Cattle	Control	Talegaon Tal.	7	M	_	_	Good	Yes	11	10	2021-09-25	12	11	1	1	0		0.062	-0.038	-0.1					1
112	Cattle	Control	Sonegaon	3	F	No	No	Good	Yes	5	6	2021-09-25	6	7	1	1	0		0.039	0.0485	0.0095					1
115	Cattle	Control	Taroda	7	M	_	_	Good	Yes	10	8	2021-09-26	11	10	1	2	-1		0.039	0.028	-0.011					1
120	Cattle	Control	Karanji Bhoge	11	M	_	_	Good	Yes	8	5	2021-09-26	9	7	1	2	-1		0.0075	0.0065	-0.001					1
121	Cattle	Control	Karanji Bhoge	5	F	Yes	Yes	Good	Yes	7	7	2021-09-26	8	11	1	4	-3									1
122	Cattle	Control	Karanji Bhoge	6	F	Yes	Yes	Good	Yes	5	5	2021-09-26	6	7	1	2	-1		0.016	0.0165	0.0005					1
136	Cattle	Control	Seloo Kate	1	F	No	No	Good	Yes	4	5	2021-10-01	5	9	1	4	-3		0.1735	0.1195	-0.054					1
139	Cattle	Control	Seloo Kate	6	M	_	_	Good	Yes	11	9	2021-10-01	12	11	1	2	-1		0.1355	0.2175	0.082					1
145	Cattle	Control	Seloo Kate	4	M	_	_	Good	Yes	6	6	2021-10-01	7	6	1	0	1		0.079	0.056	-0.023					1
147	Cattle	Control	Seloo Kate	12	M	_	_	Good	Yes	10	8	2021-10-01	11	10	1	2	-1		0.023	0.02	-0.003					1
149	Cattle	Control	Seloo Kate	2	F	No	No	Good	Yes	5	4	2021-10-02	6	8	1	4	-3		0.087	0.054	-0.033					1
153	Cattle	Control	Seloo Kate	2	F	No	No	Good	Yes	6	6	2021-10-02	7	9	1	3	-2		0.155	0.1095	-0.0455					1
57	Cattle	Control	Pavnar	8	M	_	_	Good	yes	8	6	2021-09-16	8	9	0	3	-3		0.1745	0.159	-0.0155					1
58	Cattle	Control	Pavnar	12	F	Yes	Yes	Good	Yes	9	7	2021-09-16	9	9	0	2	-2		-0.0475	-0.072	-0.0245					1
59	Cattle	Control	Pavnar	7	F	Yes	Yes	Good	Yes	5	5	2021-09-17	5	6	0	1	-1		0.1	0.0045	-0.0955					1
73	Cattle	Control	Pavnar	14	M	_	_	Good	Yes	9	9	2021-09-17	9	10	0	1	-1		-0.0115	0.004	0.0155					1
74	Cattle	Control	Dhanora	17	F	No	Yes	Good	Yes	6	6	2021-09-18	6	9	0	3	-3		0.3275	0.3645	0.037					1
76	Cattle	Control	Dhanora	4	F	Yes	Yes	Good	Yes	5	5	2021-09-18	5	6	0	1	-1		0.269	0.0525	-0.2165					1
108	Cattle	Control	Sonegaon	16	M	_	_	Good	Yes	6	6	2021-09-25	6	6	0	0	0		-0.0315	-0.0305	0.001					1
126	Cattle	Control	Karanji Bhoge	3	F	Yes	Yes	Good	Yes	9	6	2021-09-26	9	6	0	0	0		0.137	0.1215	-0.0155					1
127	Cattle	Control	Karanji Bhoge	13	M	_	_	Good	Yes	13	11	2021-09-26	13	11	0	0	0		0.0825	0.0745	-0.008					1
128	Cattle	Control	Karanji Bhoge	13	M	_	_	Good	Yes	8	7	2021-09-26	8	7	0	0	0		0.0965	0.1095	0.013					1
138	Cattle	Control	Seloo Kate	4	F	No	Yes	Good	Yes	7	6	2021-10-01	7	6	0	0	0		0.1095	0.0495	-0.06					1
119	Cattle	Control	Karanji Bhoge	12	M	_	_	Good	Yes	10	8	2021-09-26	9	8	-1	0	-1		0.0605	0.042	-0.0185					1
208	Cattle	Control	Dahegaon Misskin	6	F	Yes	No	Average	No										0.0045	-0.0005	-0.005					2
268	Cattle	Control	Anji	7	F	Yes	No	Good	No										0.01	0.0045	-0.0055					2
253	Cattle	Control	Waigaon Nipani	5	F	Yes	No	Good	Yes	7	6	2021-12-25	13	13	6	7	-1		0.0475	0.0165	-0.031					2
235	Cattle	Control	Waigaon Nipani	11	M	_	_	Good	Yes	8	8	2021-12-23	13	16	5	8	-3		0.119	0.0985	-0.0205					2
252	Cattle	Control	Waigaon Nipani	4	F	Yes	No	Good	Yes	7	6	2021-12-25	12	12	5	6	-1		0.0555	0.048	-0.0075					2
224	Cattle	Control	Anji	7	F	No	No	Good	Yes	6	7	2021-12-18	10	10	4	3	1		0.0755	0.08	0.0045					2
255	Cattle	Control	Chitoda	11	M	_	_	Good	Yes	10	9	2021-12-31	14	14	4	5	-1		0.0425	0.036	-0.0065					2
258	Cattle	Control	Chitoda	13	M	_	_	Good	Yes	11	13	2021-12-31	15	19	4	6	-2		0.0445	0.0375	-0.007					2
162	Cattle	Control	Rotha	2	F	No	No	Good	Yes	7	6	2021-12-05	10	10	3	4	-1		0.0405	0.0285	-0.012					2
205	Cattle	Control	Tigaon	6	M	_	_	Good	Yes	11	10	2021-12-16	14	12	3	2	1		0.0555	0.0815	0.026					2
207	Cattle	Control	Dahegaon Misskin	10	M	_	_	Good	Yes	9	9	2021-12-17	12	14	3	5	-2		0.14	0.0025	-0.1375					2
226	Cattle	Control	Anji	12	M	_	_	Good	Yes	7	8	2021-12-18	10	10	3	2	1		0.059	0.052	-0.007					2
248	Cattle	Control	Waigaon Nipani	7	F	No	Yes	Good	Yes	5	5	2021-12-25	8	8	3	3	0		0.087	0.0925	0.0055					2
254	Cattle	Control	Chitoda	10	F	Yes	No	Good	Yes	5	5	2021-12-31	8	11	3	6	-3		0.0315	0.0145	-0.017					2
256	Cattle	Control	Chitoda	11	M	_	_	Good	Yes	12	13	2021-12-31	15	18	3	5	-2		0.017	0.01	-0.007					2
262	Cattle	Control	Chitoda	13	F	No	Yes	Good	Yes	5	5	2021-12-31	8	8	3	3	0		0.1115	0.079	-0.0325					2
280	Cattle	Control	Madani	6	F	Yes	Yes	Good	Yes	5	5	2021-01-02	8	7	3	2	1		0.072	0.041	-0.031					2
297	Cattle	Control	Barbadi	9	M	_	_	Good	Yes	6	6	2022-01-07	9	11	3	5	-2		0.059	0.071	0.012					2
302	Cattle	Control	Seloo Kate	7	M	_	_	Good	Yes	8	7	2022-01-08	11	9	3	2	1		0.0245	0.0275	0.003					2
318	Cattle	Control	Madani	9	M	No	No	Good	Yes	7	8	2022-01-13	10	11	3	3	0					pokeweed control failed				2
324	Cattle	Control	Kutaki	15	M	_	_	Good	Yes	8	7	2022-01-18	11	12	3	5	-2		0.6545	0.1975	-0.457					2
166	Cattle	Control	Rotha	3	F	No	Yes	Good	Yes	6	7	2021-12-05	8	8	2	1	1		0.0405	0.042	0.0015					2
168	Cattle	Control	Rotha	4	M	No	_	Good	Yes	8	8	2021-12-05	10	10	2	2	0		0.065	0.0345	-0.0305					2
169	Cattle	Control	Rotha	3	F	No	Yes	Good	Yes	6	5	2021-12-05	8	6	2	1	1		0.0295	0.0255	-0.004					2
183	Cattle	Control	Rotha	5	M	_	_	Good	Yes	9	9	2021-12-11	11	11	2	2	0		0.2875	0.046	-0.2415					2
186	Cattle	Control	Rotha	6	M	_	_	Good	Yes	7	7	2021-12-11	9	8	2	1	1		0.0495	0.032	-0.0175					2
189	Cattle	Control	Rotha	4	F	Yes	Yes	Good	Yes	5	5	2021-12-11	7	6	2	1	1		0.018	0.0105	-0.0075					2
204	Cattle	Control	Tigaon	11	M	_	_	Good	Yes	9	10	2021-12-16	11	11	2	1	1		0.017	0.0295	0.0125					2
225	Cattle	Control	Anji	2	M	_	_	Good	Yes	5	5	2021-12-18	7	9	2	4	-2		0.0595	0.0245	-0.035					2
243	Cattle	Control	Kurzadi	11	M	_	_	Good	Yes	7	7	2021-12-24	9	10	2	3	-1		0.0985	0.0515	-0.047					2
257	Cattle	Control	Chitoda	13	M	_	_	Good	Yes	9	8	2021-12-31	11	9	2	1	1		0.0005	0.0115	0.011					2
260	Cattle	Control	Chitoda	3	F	No	No	Good	Yes	4	4	2021-12-31	6	7	2	3	-1		0.033	0.021	-0.012					2
282	Cattle	Control	Madani	11	M	_	_	Good	Yes	5	5	2021-01-02	7	8	2	3	-1		0.1425	0.0475	-0.095					2
299	Cattle	Control	Barbadi	4	F	Yes	Yes	Good	Yes	4	4	2022-01-07	6	7	2	3	-1		0.0125	0.0305	0.018					2
301	Cattle	Control	Barbadi	6	F	No	Yes	Good	Yes	4	4	2022-01-07	6	5	2	1	1		0.0745	0.0375	-0.037					2
319	Cattle	Control	Madani	8	M	No	No	Good	Yes	8	9	2022-01-13	10	10	2	1	1					pokeweed control failed				2
163	Cattle	Control	Rotha	2	M	No	_	Good	Yes	5	5	2021-12-05	6	7	1	2	-1		0.072	0.042	-0.03					2
164	Cattle	Control	Rotha	1.5	F	No	No	Good	Yes	5	5	2021-12-05	6	7	1	2	-1		0.4465	0.249	-0.1975					2
170	Cattle	Control	Rotha	11	M	No	_	Good	Yes	7	8	2021-12-05	8	10	1	2	-1		0.105	0.0295	-0.0755					2
171	Cattle	Control	Rotha	10	M	No	_	Good	Yes	10	8	2021-12-05	11	10	1	2	-1		0.059	0.027	-0.032					2
184	Cattle	Control	Rotha	3	F	Yes	Yes	Good	Yes	6	6	2021-12-11	7	6	1	0	1		0.006	0.01	0.004					2
185	Cattle	Control	Rotha	6	M	_	_	Good	Yes	11	13	2021-12-11	12	13	1	0	1		0.088	0.0425	-0.0455					2
188	Cattle	Control	Rotha	1.5	M	_	_	Good	Yes	5	5	2021-12-11	6	5	1	0	1		0.025	-0.01	-0.035					2
190	Cattle	Control	Rotha	12	M	_	_	Good	Yes	7	7	2021-12-11	8	11	1	4	-3		0.222	0.07	-0.152					2
191	Cattle	Control	Rotha	13	M	_	_	Good	Yes	7	7	2021-12-11	8	7	1	0	1		0.037	0.0275	-0.0095					2
200	Cattle	Control	Tigaon	7	F	No	Yes	Average	Yes	4	4	2021-12-16	5	5	1	1	0		0.004	0.0095	0.0055					2
201	Cattle	Control	Tigaon	3	F	No	Yes	Average	Yes	5	5	2021-12-16	6	6	1	1	0					Media control failed				2
203	Cattle	Control	Tigaon	10	M	_	_	Good	Yes	10	10	2021-12-16	11	11	1	1	0		0.0585	0.0365	-0.022					2
211	Cattle	Control	Dahegaon Misskin	11	M	_	_	Good	Yes	9	10	2021-12-17	10	12	1	2	-1		0.019	0.041	0.022					2
212	Cattle	Control	Dahegaon Misskin	11	M	_	_	Good	Yes	9	9	2021-12-17	10	10	1	1	0		0.036	0.0165	-0.0195					2
213	Cattle	Control	Dahegaon Misskin	3	M	_	_	Good	Yes	15	16	2021-12-17	16	16	1	0	1		0.142	0.1295	-0.0125					2
220	Cattle	Control	Anji	15	M	_	_	Good	Yes	7	7	2021-12-18	8	9	1	2	-1					Media control failed				2
221	Cattle	Control	Anji	11	M	_	_	Good	Yes	6	6	2021-12-18	7	7	1	1	0		0.0975	0.156	0.0585					2
222	Cattle	Control	Anji	4	F	No	Yes	Good	Yes	6	8	2021-12-18	7	9	1	1	0		0.086	0.053	-0.033					2
230	Cattle	Control	Waigaon Nipani	11	M	_	_	Good	Yes	9	8	2021-12-23	10	9	1	1	0		0.0665	0.0405	-0.026					2
232	Cattle	Control	Waigaon Nipani	3	M	_	_	Good	Yes	11	11	2021-12-23	12	12	1	1	0		0.179	0.107	-0.072					2
233	Cattle	Control	Waigaon Nipani	5	F	No	Yes	Good	Yes	7	7	2021-12-23	8	10	1	3	-2		0.0195	0.01	-0.0095					2
236	Cattle	Control	Waigaon Nipani	8	F	Yes	Yes	Good	Yes	6	7	2021-12-23	7	8	1	1	0		0.1305	0.074	-0.0565					2
242	Cattle	Control	Kurzadi	4	F	Yes	No	Good	Yes	6	6	2021-12-24	7	6	1	0	1		0.031	0.0255	-0.0055					2
244	Cattle	Control	Kurzadi	12	M	_	_	Good	Yes	9	8	2021-12-24	10	11	1	3	-2		0.053	0.0335	-0.0195					2
245	Cattle	Control	Kurzadi	2	F	_	_	Good	Yes	4	5	2021-12-24	5	6	1	1	0		0.0105	0.0095	-0.001					2
261	Cattle	Control	Chitoda	15	F	Yes	Yes	Good	Yes	5	5	2021-12-31	6	5	1	0	1		0.006	0.007	0.001					2
265	Cattle	Control	Waigaon Nipani	12	M	_	_	Good	Yes	10	10	2021-12-31	11	12	1	2	-1		0.058	0.032	-0.026					2
267	Cattle	Control	Waigaon Nipani	6	F	No	No	Good	Yes	5	5	2021-12-31	6	5	1	0	1		0.0605	0.043	-0.0175					2
274	Cattle	Control	Taroda	12	M	_	_	Good	Yes	9	9	2021-01-02	10	10	1	1	0		0.089	0.0575	-0.0315					2
275	Cattle	Control	Taroda	9	M	_	_	Good	Yes	8	9	2021-01-02	9	12	1	3	-2		0.0425	0.017	-0.0255					2
276	Cattle	Control	Taroda	4	F	No	No	Good	Yes	7	7	2021-01-02	8	8	1	1	0		0.064	0.0945	0.0305					2
277	Cattle	Control	Madani	12	M	_	_	Good	Yes	10	12	2021-01-02	11	14	1	2	-1		0.155	0.0745	-0.0805					2
278	Cattle	Control	Madani	11	M	_	_	Good	Yes	8	8	2021-01-02	9	9	1	1	0		0.067	0.0685	0.0015					2
281	Cattle	Control	Madani	10	M	_	_	Good	Yes	6	5	2021-01-02	7	6	1	1	0		0.1185	0.0825	-0.036					2
295	Cattle	Control	Barbadi	2	M	_	_	Good	Yes	3	3	2022-01-07	4	4	1	1	0		0.0115	-0.0025	-0.014					2
296	Cattle	Control	Barbadi	11	M	_	_	Good	Yes	7	6	2022-01-07	8	9	1	3	-2		0.025	0.0125	-0.0125					2
300	Cattle	Control	Barbadi	7	F	No	Yes	Good	Yes	4	4	2022-01-07	5	4	1	0	1		0.024	0.0185	-0.0055					2
325	Cattle	Control	Kutaki	13	M	_	_	Good	Yes	6	6	2022-01-18	7	7	1	1	0		0.004	0.008	0.004					2
326	Cattle	Control	Kutaki	12	M	_	_	Good	Yes	7	7	2022-01-21	8	8	1	1	0									2
327	Cattle	Control	Kutaki	12	M	_	_	Good	Yes	7	8	2022-01-21	8	10	1	2	-1									2
165	Cattle	Control	Rotha	1	F	No	No	Good	Yes	5	6	2021-12-05	5	6	0	0	0		1.033	0.4805	-0.5525					2
167	Cattle	Control	Rotha	1	F	No	No	Good	Yes	5	5	2021-12-05	5	8	0	3	-3		0.32	0.2035	-0.1165					2
182	Cattle	Control	Rotha	5	M	_	_	Good	Yes	11	11	2021-12-11	11	12	0	1	-1		0.003	0.0075	0.0045					2
187	Cattle	Control	Rotha	3	M	_	_	Good	Yes	8	8	2021-12-11	8	8	0	0	0		-0.008	-0.0365	-0.0285					2
198	Cattle	Control	Tigaon	5	M	_	_	Good	Yes	9	9	2021-12-16	9	10	0	1	-1		0.0235	0.017	-0.0065					2
199	Cattle	Control	Tigaon	5	M	_	_	Good	Yes	7	7	2021-12-16	7	9	0	2	-2		0.1245	0.0825	-0.042					2
206	Cattle	Control	Dahegaon Misskin	14	M	_	_	Poor	Yes	8	7	2021-12-17	8	8	0	1	-1		0.006	-0.0035	-0.0095	Pokeweed weak but passed				2
223	Cattle	Control	Anji	3	F	Yes	No	Good	Yes	5	4	2021-12-18	5	5	0	1	-1		0.078	0.06	-0.018					2
231	Cattle	Control	Waigaon Nipani	12	M	_	_	Good	Yes	7	7	2021-12-23	7	7	0	0	0		0.023	0.0365	0.0135					2
234	Cattle	Control	Waigaon Nipani	11	M	_	_	Good	Yes	10	7	2021-12-23	10	7	0	0	0		0.0155	0.0195	0.004					2
241	Cattle	Control	Kurzadi	3	F	No	No	Good	Yes	6	6	2021-12-24	6	6	0	0	0		0.0045	0.006	0.0015					2
247	Cattle	Control	Waigaon Nipani	9	F	No	Yes	Good	Yes	6	6	2021-12-25	6	6	0	0	0		0.003	0.0005	-0.0025					2
249	Cattle	Control	Waigaon Nipani	9	M	_	_	Good	Yes	7	6	2021-12-25	7	7	0	1	-1		0.0505	0.0505	0					2
250	Cattle	Control	Waigaon Nipani	10	M	_	_	Good	Yes	6	7	2021-12-25	6	7	0	0	0		0.0595	0.0435	-0.016					2
251	Cattle	Control	Waigaon Nipani	3	M	_	_	Good	Yes	13	11	2021-12-25	13	13	0	2	-2		0.1485	0.063	-0.0855					2
259	Cattle	Control	Chitoda	12	F	Yes	Yes	Good	Yes	5	4	2021-12-31	5	4	0	0	0		-0.017	-0.0175	-0.0005					2
263	Cattle	Control	Chitoda	3	M	_	_	Good	Yes	5	5	2021-12-31	5	5	0	0	0		0.0255	0.0265	0.001					2
264	Cattle	Control	Waigaon Nipani	7	M	_	_	Good	Yes	10	8	2021-12-31	10	9	0	1	-1		0.02	0.0225	0.0025					2
266	Cattle	Control	Waigaon Nipani	5	F	No	Yes	Good	Yes	7	6	2021-12-31	7	8	0	2	-2		0.077	0.0645	-0.0125					2
269	Cattle	Control	Anji	6	F	Yes	No	Good	Yes	4	4	2021-01-01	4	5	0	1	-1		0.011	0.009	-0.002					2
270	Cattle	Control	Anji	6	F	Yes	No	Good	Yes	5	4	2021-01-01	5	4	0	0	0		0.0085	0.016	0.0075					2
271	Cattle	Control	Anji	2	F	No	No	Good	Yes	4	3	2021-01-01	4	4	0	1	-1					Media control failed				2
279	Cattle	Control	Madani	6	F	No	Yes	Good	Yes	7	7	2021-01-02	7	8	0	1	-1		0.0175	0.011	-0.0065					2
298	Cattle	Control	Barbadi	3	F	No	Yes	Good	Yes	5	5	2022-01-07	5	5	0	0	0		0.005	0.004	-0.001					2
307	Cattle	Control	Dhanora	8	M	_	_	Good	Yes	7	8	2022-01-08	7	8	0	0	0		0.025	0.0205	-0.0045					2
308	Cattle	Control	Dhanora	8	M	_	_	Good	Yes	6	6	2022-01-08	6	6	0	0	0		0.074	0.046	-0.028					2
309	Cattle	Control	Dhanora	22	M	_	_	Good	Yes	5	5	2022-01-08	5	5	0	0	0		0.03	0.0005	-0.0295					2
310	Cattle	Control	Dhanora	4	F	Yes	Yes	Good	Yes	6	8	2022-01-08	6	8	0	0	0		0.62	0.332	-0.288					2
303	Cattle	Control	Seloo Kate	8	M	_	_	Good	Yes	8	8	2022-01-08	6	7	-2	-1	-1		0.0525	0.0495	-0.003					2
286	Goat	Control	Chaka Majara	5	F	No	Yes	Good	No										0.011	0.022	0.011					2
287	Goat	Control	Chaka Majara	0.7	M	No	No	Good	No										0.0095	0.0325	0.023					2
288	Goat	Control	Chaka Majara	0.9	F	No	Yes	Good	No										0.0045	0.003	-0.0015					2
154	Goat	Control	Anji	5	F	No	Yes	Good											0.09	-0.005	-0.095					1
155	Goat	Control	Anji	2	M	_	_	Good											0.0055	0.002	-0.0035					1
156	Goat	Control	Anji	1	M	_	_	Good											0.002	0	-0.002					1
157	Goat	Control	Anji	4	F	Yes	Yes	Good											0.018	0.001	-0.017					1
158	Goat	Control	Anji	8	F	No	Yes	Good											0.011	0.013	0.002					1
